# Supplementary material for: Accuracy of McMonnies Questionnaire as a Screening Tool for Chinese Ophthalmic Outpatients
Source: PLoS One. 2016 Apr 13;11(4):e0153047. doi: 10.1371/journal.pone.0153047 (PMC4830624; doi:10.1371/journal.pone.0153047)
Supplement: S1 Data — (XLSX) [file pone.0153047.s002.xlsx]

## Sheet: dry eye
gender	age	Soreness	Scratchiness	Dryness	Grittiness	Burning	numberofsymptom	frequency	MIscores	clinicaldiagnosis	MI14.5	MI10.5	MI6.5
0	1	0	0	0	0	0	0	1	0	1	0	0	0
0	1	0	0	0	0	0	0	1	0	1	0	0	0
0	1	0	0	0	0	0	0	1	0	1	0	0	0
0	1	0	0	0	0	0	0	1	0	2	0	0	0
0	1	0	0	0	0	0	0	1	0	2	0	0	0
0	1	0	0	0	0	0	0	1	0	2	0	0	0
0	1	0	0	0	0	0	0	1	0	2	0	0	0
0	1	0	0	0	0	0	0	1	0	2	0	0	0
0	1	0	0	0	0	0	0	1	0	2	0	0	0
0	1	0	0	0	0	0	0	1	0	2	0	0	0
0	1	0	0	0	0	0	0	1	0	2	0	0	0
0	1	0	0	0	0	0	0	1	0	2	0	0	0
0	1	0	0	0	0	0	0	1	0	2	0	0	0
0	1	0	0	0	0	0	0	1	0	2	0	0	0
0	1	0	0	0	0	0	0	1	0	2	0	0	0
0	1	0	0	0	0	0	0	1	0	2	0	0	0
0	1	0	0	0	0	0	0	1	0	2	0	0	0
0	1	0	0	0	0	0	0	1	0	2	0	0	0
0	1	0	0	0	0	0	0	1	0	2	0	0	0
0	1	0	0	0	0	0	0	1	0	2	0	0	0
0	1	0	0	0	0	0	0	1	1	1	0	0	0
0	1	0	0	0	0	0	0	1	1	1	0	0	0
0	1	0	0	0	0	0	0	1	1	1	0	0	0
0	1	0	0	0	0	0	0	1	1	2	0	0	0
0	1	0	0	0	0	0	0	1	1	2	0	0	0
0	1	0	0	0	0	0	0	1	1	2	0	0	0
0	1	0	0	0	0	0	0	1	1	2	0	0	0
0	1	0	0	0	0	0	0	1	1	2	0	0	0
0	1	0	0	0	0	0	0	1	1	2	0	0	0
0	1	0	0	0	0	0	0	1	2	1	0	0	0
0	1	0	0	0	0	0	0	1	2	1	0	0	0
0	1	0	0	0	0	0	0	1	2	1	0	0	0
0	1	0	0	0	0	0	0	1	2	2	0	0	0
0	1	0	0	0	0	0	0	1	2	2	0	0	0
0	1	0	0	0	0	0	0	1	2	2	0	0	0
0	1	0	0	0	0	0	0	1	2	2	0	0	0
0	1	0	0	0	0	0	0	1	2	2	0	0	0
0	1	0	0	0	0	0	0	1	2	2	0	0	0
0	1	0	0	0	0	0	0	1	2	2	0	0	0
0	1	0	0	0	0	0	0	1	2	2	0	0	0
0	1	0	0	0	0	0	0	1	2	2	0	0	0
0	1	0	0	0	0	0	0	1	2	2	0	0	0
0	1	0	0	0	0	0	0	1	2	2	0	0	0
0	1	0	0	0	0	0	0	1	2	2	0	0	0
0	1	0	0	0	0	0	0	1	2	2	0	0	0
0	1	0	0	0	0	0	0	1	2	2	0	0	0
0	1	0	0	0	0	0	0	1	2	2	0	0	0
0	1	0	0	0	0	0	0	1	2	2	0	0	0
0	1	0	0	0	0	0	0	1	2	2	0	0	0
0	1	0	0	0	0	0	0	1	2	2	0	0	0
0	1	0	0	0	0	0	0	1	2	2	0	0	0
0	1	0	0	0	0	0	0	1	2	2	0	0	0
0	1	0	0	0	0	0	0	1	2	2	0	0	0
0	1	0	0	0	0	0	0	1	3	1	0	0	0
0	1	0	0	0	0	0	0	1	3	1	0	0	0
0	1	0	0	0	0	0	0	1	3	1	0	0	0
0	1	0	0	0	0	0	0	1	3	2	0	0	0
0	1	0	0	0	0	0	0	1	3	2	0	0	0
0	1	0	0	0	0	0	0	1	3	2	0	0	0
0	1	0	0	0	0	0	0	1	3	2	0	0	0
0	1	0	0	0	0	0	0	1	3	2	0	0	0
0	1	0	0	0	0	0	0	1	3	2	0	0	0
0	1	0	0	0	0	0	0	1	3	2	0	0	0
0	1	0	0	0	0	0	0	1	3	2	0	0	0
0	1	0	0	0	0	0	0	1	3	2	0	0	0
0	1	0	0	0	0	0	0	1	3	2	0	0	0
0	1	0	0	0	0	0	0	1	3	2	0	0	0
0	1	0	0	0	0	0	0	1	3	2	0	0	0
0	1	0	0	0	0	0	0	1	3	1	0	0	0
0	1	0	0	0	0	0	0	1	3	2	0	0	0
0	1	0	0	0	0	0	0	1	3	2	0	0	0
0	1	0	0	0	0	0	0	1	4	1	0	0	0
0	1	0	0	0	0	0	0	1	4	1	0	0	0
0	1	0	0	0	0	0	0	1	4	2	0	0	0
0	1	0	0	0	0	0	0	1	4	2	0	0	0
0	1	0	0	0	0	0	0	1	4	2	0	0	0
0	1	0	0	0	0	0	0	1	4	2	0	0	0
0	1	0	0	0	0	0	0	1	4	2	0	0	0
0	1	0	0	0	0	0	0	1	4	2	0	0	0
0	1	0	0	0	0	0	0	1	4	2	0	0	0
0	1	0	0	0	0	0	0	1	4	2	0	0	0
0	1	0	0	0	0	0	0	1	4	2	0	0	0
0	1	0	0	0	0	0	0	1	4	2	0	0	0
0	1	0	0	0	0	0	0	1	4	2	0	0	0
0	1	0	0	0	0	0	0	1	4	2	0	0	0
0	1	0	0	0	0	0	0	1	4	2	0	0	0
0	1	0	0	0	0	0	0	1	4	2	0	0	0
0	1	0	0	0	0	0	0	1	4	2	0	0	0
0	1	0	0	0	0	0	0	1	5	1	0	0	0
0	1	0	0	0	0	0	0	1	5	2	0	0	0
0	1	0	0	0	0	0	0	1	5	2	0	0	0
0	1	0	0	0	0	0	0	1	5	2	0	0	0
0	1	0	0	0	0	0	0	1	5	2	0	0	0
0	1	0	0	0	0	0	0	1	5	2	0	0	0
0	1	0	0	0	0	0	0	1	5	2	0	0	0
0	1	0	0	0	0	0	0	1	5	2	0	0	0
0	1	0	0	0	0	0	0	1	5	2	0	0	0
0	1	0	0	0	0	0	0	1	5	2	0	0	0
0	1	0	0	0	0	0	0	1	6	1	0	0	0
0	1	0	0	0	0	0	0	1	6	1	0	0	0
0	1	0	0	0	0	0	0	1	6	1	0	0	0
0	1	0	0	0	0	0	0	1	6	1	0	0	0
0	1	0	0	0	0	0	0	1	6	1	0	0	0
0	1	0	0	0	0	0	0	1	6	2	0	0	0
0	1	0	0	0	0	0	0	1	6	2	0	0	0
0	1	0	0	0	0	0	0	1	6	2	0	0	0
0	1	0	0	0	0	0	0	1	6	2	0	0	0
0	1	0	0	0	0	0	0	1	6	2	0	0	0
0	1	0	0	0	0	0	0	1	6	2	0	0	0
0	1	0	0	0	0	0	0	1	6	2	0	0	0
0	1	0	0	0	0	0	0	1	6	2	0	0	0
0	1	0	0	0	0	0	0	1	6	2	0	0	0
0	1	0	0	0	0	0	0	1	6	2	0	0	0
0	1	0	0	0	0	0	0	1	6	2	0	0	0
0	1	0	0	0	0	0	0	1	6	2	0	0	0
0	1	0	0	0	0	0	0	1	6	2	0	0	0
0	1	0	0	0	0	0	0	1	6	2	0	0	0
0	1	0	0	0	0	0	0	1	7	1	0	0	1
0	1	0	0	0	0	0	0	1	7	1	0	0	1
0	1	0	0	0	0	0	0	1	7	1	0	0	1
0	1	0	0	0	0	0	0	1	7	2	0	0	1
0	1	0	0	0	0	0	0	1	7	2	0	0	1
0	1	0	0	0	0	0	0	1	7	2	0	0	1
0	1	0	0	0	0	0	0	1	7	2	0	0	1
0	1	0	0	0	0	0	0	1	7	2	0	0	1
0	1	0	0	0	0	0	0	1	7	2	0	0	1
0	1	0	0	0	0	0	0	1	7	2	0	0	1
0	1	0	0	0	0	0	0	1	7	2	0	0	1
0	1	0	0	0	0	0	0	1	7	2	0	0	1
0	1	0	0	0	0	0	0	1	7	2	0	0	1
0	1	0	0	0	0	0	0	1	7	2	0	0	1
0	1	0	0	0	0	0	0	1	7	2	0	0	1
0	1	0	0	0	0	0	0	1	7	2	0	0	1
0	1	0	0	0	0	0	0	1	8	1	0	0	1
0	1	0	0	0	0	0	0	1	8	1	0	0	1
0	1	0	0	0	0	0	0	1	8	1	0	0	1
0	1	0	0	0	0	0	0	1	8	2	0	0	1
0	1	0	0	0	0	0	0	1	9	1	0	0	1
0	1	0	0	0	0	0	0	1	9	1	0	0	1
0	1	0	0	0	0	0	0	1	9	1	0	0	1
0	1	0	0	0	0	0	0	1	9	1	0	0	1
0	1	0	0	0	0	0	0	1	9	1	0	0	1
0	1	0	0	0	0	0	0	1	9	1	0	0	1
0	1	0	0	0	0	0	0	1	9	1	0	0	1
0	1	0	0	0	0	0	0	1	9	2	0	0	1
0	1	0	0	0	0	0	0	1	9	2	0	0	1
0	1	0	0	0	0	0	0	1	9	2	0	0	1
0	1	0	0	0	0	0	0	1	9	2	0	0	1
0	1	0	0	0	0	0	0	1	9	2	0	0	1
0	1	0	0	0	0	0	0	1	10	1	0	0	1
0	1	0	0	0	0	0	0	1	10	1	0	0	1
0	1	0	0	0	0	0	0	1	10	2	0	0	1
0	1	0	0	0	0	0	0	1	10	2	0	0	1
0	1	0	0	0	0	0	0	1	10	2	0	0	1
0	1	0	0	0	0	0	0	1	10	1	0	0	1
0	1	0	0	0	0	0	0	1	10	2	0	0	1
0	1	0	0	0	0	0	0	1	11	1	0	1	1
0	1	0	0	0	0	0	0	1	11	1	0	1	1
0	1	0	0	0	0	0	0	1	11	2	0	1	1
0	1	0	0	0	0	0	0	1	11	2	0	1	1
0	1	0	0	0	0	0	0	1	11	2	0	1	1
0	1	0	0	0	0	0	0	1	11	2	0	1	1
0	1	0	0	0	0	0	0	1	11	2	0	1	1
0	1	0	0	0	0	0	0	1	12	1	0	1	1
0	1	0	0	0	0	0	0	1	12	1	0	1	1
0	1	0	0	0	0	0	0	1	12	1	0	1	1
0	1	0	0	0	0	0	0	1	12	2	0	1	1
0	1	0	0	0	0	0	0	1	12	2	0	1	1
0	1	0	0	0	0	0	0	1	12	2	0	1	1
0	1	0	0	0	0	0	0	1	13	1	0	1	1
0	1	0	0	0	0	0	0	1	14	1	0	1	1
0	1	0	0	0	0	0	0	1	14	1	0	1	1
0	1	0	0	0	0	0	0	1	14	1	0	1	1
0	1	0	0	0	0	0	0	1	14	2	0	1	1
0	1	0	0	0	0	0	0	1	14	2	0	1	1
0	1	0	0	0	0	0	0	1	14	2	0	1	1
0	1	0	0	0	0	0	0	1	14	2	0	1	1
0	1	0	0	0	0	0	0	1	15	1	1	1	1
0	1	0	0	0	0	0	0	1	15	1	1	1	1
0	1	0	0	0	0	0	0	1	15	1	1	1	1
0	1	0	0	0	0	0	0	1	15	2	1	1	1
0	1	0	0	0	0	0	0	1	15	1	1	1	1
0	1	0	0	0	0	0	0	1	16	1	1	1	1
0	1	0	0	0	0	0	0	1	18	1	1	1	1
0	1	0	0	0	0	0	0	1	18	1	1	1	1
0	1	0	0	0	0	0	0	1	19	1	1	1	1
0	1	0	0	0	0	0	0	1	21	1	1	1	1
0	1	0	0	0	0	0	0	1	21	1	1	1	1
0	1	0	0	0	0	0	0	1	21	1	1	1	1
0	1	0	0	0	0	0	0	1	21	1	1	1	1
0	1	0	0	0	0	0	0	1	21	1	1	1	1
0	1	0	0	0	0	0	0	1	23	1	1	1	1
0	1	0	0	0	0	0	0	1	26	1	1	1	1
0	1	0	0	0	0	0	0	1	29	1	1	1	1
0	1	0	0	0	0	0	0	2	3	2	0	0	0
0	1	0	0	0	0	0	0	2	3	2	0	0	0
0	1	0	0	0	0	0	0	2	5	1	0	0	0
0	1	0	0	0	0	0	0	2	5	2	0	0	0
0	1	0	0	0	0	0	0	2	6	2	0	0	0
0	1	0	0	0	0	0	0	2	7	2	0	0	1
0	1	0	0	0	0	0	0	2	9	2	0	0	1
0	1	0	0	0	0	0	0	2	10	2	0	0	1
0	1	0	0	0	0	0	0	2	21	1	1	1	1
0	1	0	0	0	0	0	0	3	8	2	0	0	1
0	1	0	0	0	0	0	0	3	9	2	0	0	1
0	1	0	0	0	0	0	0	3	11	1	0	1	1
0	1	0	0	0	0	0	0	3	12	2	0	1	1
0	1	0	0	0	0	0	0	3	14	1	0	1	1
0	1	0	0	0	0	0	0	3	14	1	0	1	1
0	1	0	0	0	0	0	0	3	14	1	0	1	1
0	1	0	0	0	0	0	0	3	16	1	1	1	1
0	1	0	0	0	0	0	0	3	17	1	1	1	1
0	1	0	0	0	0	0	0	3	17	1	1	1	1
0	1	0	0	0	0	0	0	3	26	1	1	1	1
0	1	0	0	0	0	0	0	4	16	1	1	1	1
0	1	0	0	0	0	0	0	4	16	1	1	1	1
0	1	0	0	0	0	0	0	4	16	1	1	1	1
0	1	0	0	0	0	0	0	4	24	1	1	1	1
1	1	0	0	0	0	0	0	1	0	1	0	0	0
1	1	0	0	0	0	0	0	1	0	1	0	0	0
1	1	0	0	0	0	0	0	1	0	2	0	0	0
1	1	0	0	0	0	0	0	1	0	2	0	0	0
1	1	0	0	0	0	0	0	1	0	2	0	0	0
1	1	0	0	0	0	0	0	1	0	2	0	0	0
1	1	0	0	0	0	0	0	1	0	2	0	0	0
1	1	0	0	0	0	0	0	1	0	1	0	0	0
1	1	0	0	0	0	0	0	1	1	1	0	0	0
1	1	0	0	0	0	0	0	1	1	2	0	0	0
1	1	0	0	0	0	0	0	1	1	2	0	0	0
1	1	0	0	0	0	0	0	1	1	2	0	0	0
1	1	0	0	0	0	0	0	1	1	2	0	0	0
1	1	0	0	0	0	0	0	1	1	2	0	0	0
1	1	0	0	0	0	0	0	1	1	2	0	0	0
1	1	0	0	0	0	0	0	1	1	2	0	0	0
1	1	0	0	0	0	0	0	1	2	1	0	0	0
1	1	0	0	0	0	0	0	1	2	2	0	0	0
1	1	0	0	0	0	0	0	1	2	2	0	0	0
1	1	0	0	0	0	0	0	1	2	2	0	0	0
1	1	0	0	0	0	0	0	1	2	2	0	0	0
1	1	0	0	0	0	0	0	1	2	2	0	0	0
1	1	0	0	0	0	0	0	1	2	2	0	0	0
1	1	0	0	0	0	0	0	1	2	2	0	0	0
1	1	0	0	0	0	0	0	1	2	2	0	0	0
1	1	0	0	0	0	0	0	1	2	2	0	0	0
1	1	0	0	0	0	0	0	1	2	2	0	0	0
1	1	0	0	0	0	0	0	1	2	2	0	0	0
1	1	0	0	0	0	0	0	1	2	2	0	0	0
1	1	0	0	0	0	0	0	1	2	2	0	0	0
1	1	0	0	0	0	0	0	1	2	2	0	0	0
1	1	0	0	0	0	0	0	1	3	1	0	0	0
1	1	0	0	0	0	0	0	1	3	1	0	0	0
1	1	0	0	0	0	0	0	1	3	2	0	0	0
1	1	0	0	0	0	0	0	1	3	2	0	0	0
1	1	0	0	0	0	0	0	1	3	2	0	0	0
1	1	0	0	0	0	0	0	1	3	2	0	0	0
1	1	0	0	0	0	0	0	1	3	2	0	0	0
1	1	0	0	0	0	0	0	1	3	2	0	0	0
1	1	0	0	0	0	0	0	1	3	2	0	0	0
1	1	0	0	0	0	0	0	1	3	2	0	0	0
1	1	0	0	0	0	0	0	1	3	2	0	0	0
1	1	0	0	0	0	0	0	1	3	2	0	0	0
1	1	0	0	0	0	0	0	1	3	2	0	0	0
1	1	0	0	0	0	0	0	1	3	2	0	0	0
1	1	0	0	0	0	0	0	1	3	2	0	0	0
1	1	0	0	0	0	0	0	1	3	2	0	0	0
1	1	0	0	0	0	0	0	1	4	1	0	0	0
1	1	0	0	0	0	0	0	1	4	1	0	0	0
1	1	0	0	0	0	0	0	1	4	2	0	0	0
1	1	0	0	0	0	0	0	1	4	2	0	0	0
1	1	0	0	0	0	0	0	1	4	2	0	0	0
1	1	0	0	0	0	0	0	1	4	2	0	0	0
1	1	0	0	0	0	0	0	1	4	2	0	0	0
1	1	0	0	0	0	0	0	1	4	2	0	0	0
1	1	0	0	0	0	0	0	1	4	2	0	0	0
1	1	0	0	0	0	0	0	1	4	2	0	0	0
1	1	0	0	0	0	0	0	1	4	2	0	0	0
1	1	0	0	0	0	0	0	1	4	2	0	0	0
1	1	0	0	0	0	0	0	1	4	2	0	0	0
1	1	0	0	0	0	0	0	1	4	2	0	0	0
1	1	0	0	0	0	0	0	1	4	2	0	0	0
1	1	0	0	0	0	0	0	1	4	2	0	0	0
1	1	0	0	0	0	0	0	1	4	2	0	0	0
1	1	0	0	0	0	0	0	1	4	2	0	0	0
1	1	0	0	0	0	0	0	1	4	2	0	0	0
1	1	0	0	0	0	0	0	1	4	2	0	0	0
1	1	0	0	0	0	0	0	1	4	1	0	0	0
1	1	0	0	0	0	0	0	1	5	1	0	0	0
1	1	0	0	0	0	0	0	1	5	2	0	0	0
1	1	0	0	0	0	0	0	1	5	2	0	0	0
1	1	0	0	0	0	0	0	1	5	2	0	0	0
1	1	0	0	0	0	0	0	1	5	2	0	0	0
1	1	0	0	0	0	0	0	1	5	2	0	0	0
1	1	0	0	0	0	0	0	1	5	2	0	0	0
1	1	0	0	0	0	0	0	1	5	2	0	0	0
1	1	0	0	0	0	0	0	1	5	2	0	0	0
1	1	0	0	0	0	0	0	1	5	2	0	0	0
1	1	0	0	0	0	0	0	1	6	1	0	0	0
1	1	0	0	0	0	0	0	1	6	1	0	0	0
1	1	0	0	0	0	0	0	1	6	2	0	0	0
1	1	0	0	0	0	0	0	1	6	2	0	0	0
1	1	0	0	0	0	0	0	1	6	2	0	0	0
1	1	0	0	0	0	0	0	1	6	2	0	0	0
1	1	0	0	0	0	0	0	1	6	2	0	0	0
1	1	0	0	0	0	0	0	1	6	2	0	0	0
1	1	0	0	0	0	0	0	1	6	2	0	0	0
1	1	0	0	0	0	0	0	1	6	2	0	0	0
1	1	0	0	0	0	0	0	1	6	2	0	0	0
1	1	0	0	0	0	0	0	1	6	2	0	0	0
1	1	0	0	0	0	0	0	1	6	2	0	0	0
1	1	0	0	0	0	0	0	1	6	2	0	0	0
1	1	0	0	0	0	0	0	1	6	2	0	0	0
1	1	0	0	0	0	0	0	1	6	2	0	0	0
1	1	0	0	0	0	0	0	1	6	2	0	0	0
1	1	0	0	0	0	0	0	1	6	2	0	0	0
1	1	0	0	0	0	0	0	1	6	2	0	0	0
1	1	0	0	0	0	0	0	1	7	1	0	0	1
1	1	0	0	0	0	0	0	1	7	1	0	0	1
1	1	0	0	0	0	0	0	1	7	1	0	0	1
1	1	0	0	0	0	0	0	1	7	2	0	0	1
1	1	0	0	0	0	0	0	1	7	2	0	0	1
1	1	0	0	0	0	0	0	1	7	2	0	0	1
1	1	0	0	0	0	0	0	1	7	2	0	0	1
1	1	0	0	0	0	0	0	1	7	2	0	0	1
1	1	0	0	0	0	0	0	1	7	2	0	0	1
1	1	0	0	0	0	0	0	1	7	2	0	0	1
1	1	0	0	0	0	0	0	1	7	2	0	0	1
1	1	0	0	0	0	0	0	1	7	2	0	0	1
1	1	0	0	0	0	0	0	1	7	2	0	0	1
1	1	0	0	0	0	0	0	1	7	2	0	0	1
1	1	0	0	0	0	0	0	1	7	2	0	0	1
1	1	0	0	0	0	0	0	1	7	2	0	0	1
1	1	0	0	0	0	0	0	1	7	1	0	0	1
1	1	0	0	0	0	0	0	1	8	1	0	0	1
1	1	0	0	0	0	0	0	1	8	1	0	0	1
1	1	0	0	0	0	0	0	1	8	1	0	0	1
1	1	0	0	0	0	0	0	1	8	1	0	0	1
1	1	0	0	0	0	0	0	1	8	1	0	0	1
1	1	0	0	0	0	0	0	1	8	2	0	0	1
1	1	0	0	0	0	0	0	1	8	2	0	0	1
1	1	0	0	0	0	0	0	1	8	2	0	0	1
1	1	0	0	0	0	0	0	1	8	2	0	0	1
1	1	0	0	0	0	0	0	1	9	1	0	0	1
1	1	0	0	0	0	0	0	1	9	1	0	0	1
1	1	0	0	0	0	0	0	1	9	1	0	0	1
1	1	0	0	0	0	0	0	1	9	1	0	0	1
1	1	0	0	0	0	0	0	1	9	1	0	0	1
1	1	0	0	0	0	0	0	1	9	2	0	0	1
1	1	0	0	0	0	0	0	1	9	2	0	0	1
1	1	0	0	0	0	0	0	1	9	2	0	0	1
1	1	0	0	0	0	0	0	1	9	2	0	0	1
1	1	0	0	0	0	0	0	1	9	2	0	0	1
1	1	0	0	0	0	0	0	1	10	2	0	0	1
1	1	0	0	0	0	0	0	1	10	2	0	0	1
1	1	0	0	0	0	0	0	1	11	1	0	1	1
1	1	0	0	0	0	0	0	1	11	1	0	1	1
1	1	0	0	0	0	0	0	1	11	2	0	1	1
1	1	0	0	0	0	0	0	1	11	2	0	1	1
1	1	0	0	0	0	0	0	1	11	2	0	1	1
1	1	0	0	0	0	0	0	1	11	2	0	1	1
1	1	0	0	0	0	0	0	1	11	2	0	1	1
1	1	0	0	0	0	0	0	1	11	2	0	1	1
1	1	0	0	0	0	0	0	1	12	1	0	1	1
1	1	0	0	0	0	0	0	1	12	2	0	1	1
1	1	0	0	0	0	0	0	1	12	2	0	1	1
1	1	0	0	0	0	0	0	1	12	2	0	1	1
1	1	0	0	0	0	0	0	1	12	2	0	1	1
1	1	0	0	0	0	0	0	1	13	1	0	1	1
1	1	0	0	0	0	0	0	1	13	1	0	1	1
1	1	0	0	0	0	0	0	1	13	1	0	1	1
1	1	0	0	0	0	0	0	1	14	1	0	1	1
1	1	0	0	0	0	0	0	1	15	1	1	1	1
1	1	0	0	0	0	0	0	1	15	1	1	1	1
1	1	0	0	0	0	0	0	1	17	1	1	1	1
1	1	0	0	0	0	0	0	1	17	1	1	1	1
1	1	0	0	0	0	0	0	1	17	1	1	1	1
1	1	0	0	0	0	0	0	1	18	1	1	1	1
1	1	0	0	0	0	0	0	1	18	1	1	1	1
1	1	0	0	0	0	0	0	1	18	1	1	1	1
1	1	0	0	0	0	0	0	1	19	1	1	1	1
1	1	0	0	0	0	0	0	1	20	1	1	1	1
1	1	0	0	0	0	0	0	1	21	1	1	1	1
1	1	0	0	0	0	0	0	1	22	1	1	1	1
1	1	0	0	0	0	0	0	1	23	1	1	1	1
1	1	0	0	0	0	0	0	1	25	1	1	1	1
1	1	0	0	0	0	0	0	1	25	1	1	1	1
1	1	0	0	0	0	0	0	2	3	1	0	0	0
1	1	0	0	0	0	0	0	2	4	2	0	0	0
1	1	0	0	0	0	0	0	2	4	2	0	0	0
1	1	0	0	0	0	0	0	2	5	2	0	0	0
1	1	0	0	0	0	0	0	2	11	1	0	1	1
1	1	0	0	0	0	0	0	2	11	1	0	1	1
1	1	0	0	0	0	0	0	2	11	2	0	1	1
1	1	0	0	0	0	0	0	2	13	1	0	1	1
1	1	0	0	0	0	0	0	2	14	1	0	1	1
1	1	0	0	0	0	0	0	2	14	2	0	1	1
1	1	0	0	0	0	0	0	2	15	1	1	1	1
1	1	0	0	0	0	0	0	2	17	1	1	1	1
1	1	0	0	0	0	0	0	2	23	1	1	1	1
1	1	0	0	0	0	0	0	3	9	1	0	0	1
1	1	0	0	0	0	0	0	3	9	2	0	0	1
1	1	0	0	0	0	0	0	3	16	1	1	1	1
1	1	0	0	0	0	0	0	3	16	1	1	1	1
1	1	0	0	0	0	0	0	3	16	1	1	1	1
1	1	0	0	0	0	0	0	3	16	1	1	1	1
1	1	0	0	0	0	0	0	3	16	1	1	1	1
1	1	0	0	0	0	0	0	3	16	1	1	1	1
1	1	0	0	0	0	0	0	3	16	1	1	1	1
1	1	0	0	0	0	0	0	3	17	1	1	1	1
1	1	0	0	0	0	0	0	3	17	1	1	1	1
1	1	0	0	0	0	0	0	3	17	1	1	1	1
1	1	0	0	0	0	0	0	3	17	1	1	1	1
1	1	0	0	0	0	0	0	3	17	1	1	1	1
1	1	0	0	0	0	0	0	3	18	1	1	1	1
1	1	0	0	0	0	0	0	3	19	1	1	1	1
1	1	0	0	0	0	0	0	3	19	1	1	1	1
1	1	0	0	0	0	0	0	3	19	1	1	1	1
1	1	0	0	0	0	0	0	3	19	1	1	1	1
1	1	0	0	0	0	0	0	4	12	1	0	1	1
1	1	0	0	0	0	0	0	4	15	1	1	1	1
1	1	0	0	0	0	0	0	4	16	1	1	1	1
1	1	0	0	0	0	0	0	4	16	1	1	1	1
1	1	0	0	0	0	0	0	4	16	1	1	1	1
1	1	0	0	0	0	0	0	4	16	1	1	1	1
1	1	0	0	0	0	0	0	4	16	1	1	1	1
1	1	0	0	0	0	0	0	4	16	1	1	1	1
1	1	0	0	0	0	0	0	4	17	1	1	1	1
1	1	0	0	0	0	0	0	4	17	1	1	1	1
1	1	0	0	0	0	0	0	4	17	1	1	1	1
1	1	0	0	0	0	0	0	4	17	1	1	1	1
1	1	0	0	0	0	0	0	4	17	1	1	1	1
1	1	0	0	0	0	0	0	4	18	1	1	1	1
1	1	0	0	0	0	0	0	4	18	1	1	1	1
1	1	0	0	0	0	0	0	4	18	1	1	1	1
1	1	0	0	0	0	0	0	4	28	1	1	1	1
0	2	0	0	0	0	0	0	1	1	1	0	0	0
0	2	0	0	0	0	0	0	1	1	1	0	0	0
0	2	0	0	0	0	0	0	1	1	2	0	0	0
0	2	0	0	0	0	0	0	1	1	2	0	0	0
0	2	0	0	0	0	0	0	1	1	2	0	0	0
0	2	0	0	0	0	0	0	1	1	2	0	0	0
0	2	0	0	0	0	0	0	1	2	2	0	0	0
0	2	0	0	0	0	0	0	1	2	2	0	0	0
0	2	0	0	0	0	0	0	1	2	2	0	0	0
0	2	0	0	0	0	0	0	1	2	2	0	0	0
0	2	0	0	0	0	0	0	1	2	2	0	0	0
0	2	0	0	0	0	0	0	1	2	2	0	0	0
0	2	0	0	0	0	0	0	1	2	2	0	0	0
0	2	0	0	0	0	0	0	1	2	2	0	0	0
0	2	0	0	0	0	0	0	1	2	2	0	0	0
0	2	0	0	0	0	0	0	1	2	2	0	0	0
0	2	0	0	0	0	0	0	1	3	1	0	0	0
0	2	0	0	0	0	0	0	1	3	2	0	0	0
0	2	0	0	0	0	0	0	1	3	2	0	0	0
0	2	0	0	0	0	0	0	1	3	2	0	0	0
0	2	0	0	0	0	0	0	1	3	2	0	0	0
0	2	0	0	0	0	0	0	1	3	2	0	0	0
0	2	0	0	0	0	0	0	1	3	2	0	0	0
0	2	0	0	0	0	0	0	1	3	2	0	0	0
0	2	0	0	0	0	0	0	1	3	2	0	0	0
0	2	0	0	0	0	0	0	1	3	2	0	0	0
0	2	0	0	0	0	0	0	1	3	2	0	0	0
0	2	0	0	0	0	0	0	1	3	2	0	0	0
0	2	0	0	0	0	0	0	1	3	2	0	0	0
0	2	0	0	0	0	0	0	1	4	1	0	0	0
0	2	0	0	0	0	0	0	1	4	1	0	0	0
0	2	0	0	0	0	0	0	1	4	1	0	0	0
0	2	0	0	0	0	0	0	1	4	1	0	0	0
0	2	0	0	0	0	0	0	1	4	2	0	0	0
0	2	0	0	0	0	0	0	1	4	2	0	0	0
0	2	0	0	0	0	0	0	1	4	2	0	0	0
0	2	0	0	0	0	0	0	1	4	2	0	0	0
0	2	0	0	0	0	0	0	1	4	2	0	0	0
0	2	0	0	0	0	0	0	1	4	2	0	0	0
0	2	0	0	0	0	0	0	1	4	2	0	0	0
0	2	0	0	0	0	0	0	1	4	2	0	0	0
0	2	0	0	0	0	0	0	1	4	2	0	0	0
0	2	0	0	0	0	0	0	1	4	2	0	0	0
0	2	0	0	0	0	0	0	1	4	2	0	0	0
0	2	0	0	0	0	0	0	1	4	2	0	0	0
0	2	0	0	0	0	0	0	1	4	2	0	0	0
0	2	0	0	0	0	0	0	1	4	2	0	0	0
0	2	0	0	0	0	0	0	1	5	1	0	0	0
0	2	0	0	0	0	0	0	1	5	1	0	0	0
0	2	0	0	0	0	0	0	1	5	1	0	0	0
0	2	0	0	0	0	0	0	1	5	1	0	0	0
0	2	0	0	0	0	0	0	1	5	1	0	0	0
0	2	0	0	0	0	0	0	1	5	1	0	0	0
0	2	0	0	0	0	0	0	1	5	2	0	0	0
0	2	0	0	0	0	0	0	1	5	2	0	0	0
0	2	0	0	0	0	0	0	1	5	2	0	0	0
0	2	0	0	0	0	0	0	1	5	2	0	0	0
0	2	0	0	0	0	0	0	1	5	2	0	0	0
0	2	0	0	0	0	0	0	1	5	2	0	0	0
0	2	0	0	0	0	0	0	1	5	2	0	0	0
0	2	0	0	0	0	0	0	1	5	2	0	0	0
0	2	0	0	0	0	0	0	1	5	2	0	0	0
0	2	0	0	0	0	0	0	1	5	2	0	0	0
0	2	0	0	0	0	0	0	1	5	2	0	0	0
0	2	0	0	0	0	0	0	1	5	2	0	0	0
0	2	0	0	0	0	0	0	1	5	2	0	0	0
0	2	0	0	0	0	0	0	1	5	2	0	0	0
0	2	0	0	0	0	0	0	1	5	2	0	0	0
0	2	0	0	0	0	0	0	1	5	2	0	0	0
0	2	0	0	0	0	0	0	1	5	2	0	0	0
0	2	0	0	0	0	0	0	1	5	2	0	0	0
0	2	0	0	0	0	0	0	1	5	2	0	0	0
0	2	0	0	0	0	0	0	1	5	2	0	0	0
0	2	0	0	0	0	0	0	1	5	2	0	0	0
0	2	0	0	0	0	0	0	1	5	2	0	0	0
0	2	0	0	0	0	0	0	1	5	2	0	0	0
0	2	0	0	0	0	0	0	1	5	2	0	0	0
0	2	0	0	0	0	0	0	1	5	2	0	0	0
0	2	0	0	0	0	0	0	1	5	2	0	0	0
0	2	0	0	0	0	0	0	1	5	2	0	0	0
0	2	0	0	0	0	0	0	1	6	1	0	0	0
0	2	0	0	0	0	0	0	1	6	1	0	0	0
0	2	0	0	0	0	0	0	1	6	1	0	0	0
0	2	0	0	0	0	0	0	1	6	1	0	0	0
0	2	0	0	0	0	0	0	1	6	1	0	0	0
0	2	0	0	0	0	0	0	1	6	1	0	0	0
0	2	0	0	0	0	0	0	1	6	1	0	0	0
0	2	0	0	0	0	0	0	1	6	1	0	0	0
0	2	0	0	0	0	0	0	1	6	2	0	0	0
0	2	0	0	0	0	0	0	1	6	2	0	0	0
0	2	0	0	0	0	0	0	1	6	2	0	0	0
0	2	0	0	0	0	0	0	1	6	2	0	0	0
0	2	0	0	0	0	0	0	1	6	2	0	0	0
0	2	0	0	0	0	0	0	1	6	2	0	0	0
0	2	0	0	0	0	0	0	1	6	2	0	0	0
0	2	0	0	0	0	0	0	1	6	2	0	0	0
0	2	0	0	0	0	0	0	1	6	2	0	0	0
0	2	0	0	0	0	0	0	1	6	2	0	0	0
0	2	0	0	0	0	0	0	1	6	2	0	0	0
0	2	0	0	0	0	0	0	1	6	2	0	0	0
0	2	0	0	0	0	0	0	1	6	2	0	0	0
0	2	0	0	0	0	0	0	1	6	2	0	0	0
0	2	0	0	0	0	0	0	1	6	2	0	0	0
0	2	0	0	0	0	0	0	1	6	2	0	0	0
0	2	0	0	0	0	0	0	1	6	2	0	0	0
0	2	0	0	0	0	0	0	1	6	2	0	0	0
0	2	0	0	0	0	0	0	1	6	2	0	0	0
0	2	0	0	0	0	0	0	1	6	2	0	0	0
0	2	0	0	0	0	0	0	1	6	2	0	0	0
0	2	0	0	0	0	0	0	1	6	2	0	0	0
0	2	0	0	0	0	0	0	1	6	2	0	0	0
0	2	0	0	0	0	0	0	1	6	2	0	0	0
0	2	0	0	0	0	0	0	1	6	2	0	0	0
0	2	0	0	0	0	0	0	1	6	2	0	0	0
0	2	0	0	0	0	0	0	1	6	2	0	0	0
0	2	0	0	0	0	0	0	1	6	2	0	0	0
0	2	0	0	0	0	0	0	1	6	2	0	0	0
0	2	0	0	0	0	0	0	1	6	2	0	0	0
0	2	0	0	0	0	0	0	1	6	2	0	0	0
0	2	0	0	0	0	0	0	1	6	2	0	0	0
0	2	0	0	0	0	0	0	1	6	2	0	0	0
0	2	0	0	0	0	0	0	1	7	1	0	0	1
0	2	0	0	0	0	0	0	1	7	1	0	0	1
0	2	0	0	0	0	0	0	1	7	1	0	0	1
0	2	0	0	0	0	0	0	1	7	1	0	0	1
0	2	0	0	0	0	0	0	1	7	2	0	0	1
0	2	0	0	0	0	0	0	1	7	2	0	0	1
0	2	0	0	0	0	0	0	1	7	2	0	0	1
0	2	0	0	0	0	0	0	1	7	2	0	0	1
0	2	0	0	0	0	0	0	1	7	2	0	0	1
0	2	0	0	0	0	0	0	1	7	2	0	0	1
0	2	0	0	0	0	0	0	1	7	2	0	0	1
0	2	0	0	0	0	0	0	1	7	2	0	0	1
0	2	0	0	0	0	0	0	1	7	2	0	0	1
0	2	0	0	0	0	0	0	1	7	2	0	0	1
0	2	0	0	0	0	0	0	1	7	2	0	0	1
0	2	0	0	0	0	0	0	1	7	2	0	0	1
0	2	0	0	0	0	0	0	1	8	1	0	0	1
0	2	0	0	0	0	0	0	1	8	1	0	0	1
0	2	0	0	0	0	0	0	1	8	1	0	0	1
0	2	0	0	0	0	0	0	1	8	1	0	0	1
0	2	0	0	0	0	0	0	1	8	1	0	0	1
0	2	0	0	0	0	0	0	1	8	2	0	0	1
0	2	0	0	0	0	0	0	1	8	2	0	0	1
0	2	0	0	0	0	0	0	1	8	2	0	0	1
0	2	0	0	0	0	0	0	1	8	2	0	0	1
0	2	0	0	0	0	0	0	1	8	2	0	0	1
0	2	0	0	0	0	0	0	1	8	2	0	0	1
0	2	0	0	0	0	0	0	1	8	2	0	0	1
0	2	0	0	0	0	0	0	1	8	2	0	0	1
0	2	0	0	0	0	0	0	1	8	2	0	0	1
0	2	0	0	0	0	0	0	1	8	2	0	0	1
0	2	0	0	0	0	0	0	1	8	2	0	0	1
0	2	0	0	0	0	0	0	1	8	2	0	0	1
0	2	0	0	0	0	0	0	1	8	2	0	0	1
0	2	0	0	0	0	0	0	1	8	2	0	0	1
0	2	0	0	0	0	0	0	1	8	2	0	0	1
0	2	0	0	0	0	0	0	1	9	1	0	0	1
0	2	0	0	0	0	0	0	1	9	1	0	0	1
0	2	0	0	0	0	0	0	1	9	1	0	0	1
0	2	0	0	0	0	0	0	1	9	1	0	0	1
0	2	0	0	0	0	0	0	1	9	1	0	0	1
0	2	0	0	0	0	0	0	1	9	1	0	0	1
0	2	0	0	0	0	0	0	1	9	1	0	0	1
0	2	0	0	0	0	0	0	1	9	1	0	0	1
0	2	0	0	0	0	0	0	1	9	2	0	0	1
0	2	0	0	0	0	0	0	1	9	2	0	0	1
0	2	0	0	0	0	0	0	1	9	2	0	0	1
0	2	0	0	0	0	0	0	1	9	2	0	0	1
0	2	0	0	0	0	0	0	1	9	2	0	0	1
0	2	0	0	0	0	0	0	1	9	2	0	0	1
0	2	0	0	0	0	0	0	1	9	2	0	0	1
0	2	0	0	0	0	0	0	1	10	1	0	0	1
0	2	0	0	0	0	0	0	1	10	1	0	0	1
0	2	0	0	0	0	0	0	1	10	1	0	0	1
0	2	0	0	0	0	0	0	1	10	1	0	0	1
0	2	0	0	0	0	0	0	1	10	1	0	0	1
0	2	0	0	0	0	0	0	1	10	1	0	0	1
0	2	0	0	0	0	0	0	1	10	1	0	0	1
0	2	0	0	0	0	0	0	1	10	1	0	0	1
0	2	0	0	0	0	0	0	1	10	2	0	0	1
0	2	0	0	0	0	0	0	1	10	2	0	0	1
0	2	0	0	0	0	0	0	1	10	2	0	0	1
0	2	0	0	0	0	0	0	1	10	2	0	0	1
0	2	0	0	0	0	0	0	1	11	1	0	1	1
0	2	0	0	0	0	0	0	1	11	1	0	1	1
0	2	0	0	0	0	0	0	1	11	1	0	1	1
0	2	0	0	0	0	0	0	1	11	1	0	1	1
0	2	0	0	0	0	0	0	1	11	1	0	1	1
0	2	0	0	0	0	0	0	1	11	1	0	1	1
0	2	0	0	0	0	0	0	1	11	1	0	1	1
0	2	0	0	0	0	0	0	1	11	1	0	1	1
0	2	0	0	0	0	0	0	1	11	1	0	1	1
0	2	0	0	0	0	0	0	1	11	1	0	1	1
0	2	0	0	0	0	0	0	1	11	2	0	1	1
0	2	0	0	0	0	0	0	1	11	2	0	1	1
0	2	0	0	0	0	0	0	1	11	2	0	1	1
0	2	0	0	0	0	0	0	1	11	2	0	1	1
0	2	0	0	0	0	0	0	1	12	1	0	1	1
0	2	0	0	0	0	0	0	1	12	1	0	1	1
0	2	0	0	0	0	0	0	1	12	1	0	1	1
0	2	0	0	0	0	0	0	1	12	1	0	1	1
0	2	0	0	0	0	0	0	1	12	1	0	1	1
0	2	0	0	0	0	0	0	1	12	1	0	1	1
0	2	0	0	0	0	0	0	1	12	2	0	1	1
0	2	0	0	0	0	0	0	1	12	2	0	1	1
0	2	0	0	0	0	0	0	1	12	2	0	1	1
0	2	0	0	0	0	0	0	1	13	1	0	1	1
0	2	0	0	0	0	0	0	1	13	1	0	1	1
0	2	0	0	0	0	0	0	1	13	1	0	1	1
0	2	0	0	0	0	0	0	1	13	2	0	1	1
0	2	0	0	0	0	0	0	1	13	2	0	1	1
0	2	0	0	0	0	0	0	1	13	2	0	1	1
0	2	0	0	0	0	0	0	1	13	2	0	1	1
0	2	0	0	0	0	0	0	1	13	2	0	1	1
0	2	0	0	0	0	0	0	1	13	2	0	1	1
0	2	0	0	0	0	0	0	1	14	1	0	1	1
0	2	0	0	0	0	0	0	1	14	1	0	1	1
0	2	0	0	0	0	0	0	1	14	1	0	1	1
0	2	0	0	0	0	0	0	1	14	1	0	1	1
0	2	0	0	0	0	0	0	1	14	1	0	1	1
0	2	0	0	0	0	0	0	1	14	2	0	1	1
0	2	0	0	0	0	0	0	1	14	2	0	1	1
0	2	0	0	0	0	0	0	1	14	2	0	1	1
0	2	0	0	0	0	0	0	1	14	2	0	1	1
0	2	0	0	0	0	0	0	1	15	1	1	1	1
0	2	0	0	0	0	0	0	1	15	1	1	1	1
0	2	0	0	0	0	0	0	1	16	2	1	1	1
0	2	0	0	0	0	0	0	1	17	1	1	1	1
0	2	0	0	0	0	0	0	1	17	1	1	1	1
0	2	0	0	0	0	0	0	1	17	1	1	1	1
0	2	0	0	0	0	0	0	1	17	1	1	1	1
0	2	0	0	0	0	0	0	1	17	1	1	1	1
0	2	0	0	0	0	0	0	1	17	1	1	1	1
0	2	0	0	0	0	0	0	1	17	1	1	1	1
0	2	0	0	0	0	0	0	1	17	2	1	1	1
0	2	0	0	0	0	0	0	1	18	1	1	1	1
0	2	0	0	0	0	0	0	1	18	1	1	1	1
0	2	0	0	0	0	0	0	1	18	1	1	1	1
0	2	0	0	0	0	0	0	1	18	1	1	1	1
0	2	0	0	0	0	0	0	1	20	1	1	1	1
0	2	0	0	0	0	0	0	1	21	1	1	1	1
0	2	0	0	0	0	0	0	1	22	1	1	1	1
0	2	0	0	0	0	0	0	1	23	1	1	1	1
0	2	0	0	0	0	0	0	1	25	1	1	1	1
0	2	0	0	0	0	0	0	2	5	2	0	0	0
0	2	0	0	0	0	0	0	2	6	1	0	0	0
0	2	0	0	0	0	0	0	2	6	2	0	0	0
0	2	0	0	0	0	0	0	2	7	2	0	0	1
0	2	0	0	0	0	0	0	2	7	2	0	0	1
0	2	0	0	0	0	0	0	2	8	2	0	0	1
0	2	0	0	0	0	0	0	2	9	2	0	0	1
0	2	0	0	0	0	0	0	2	9	2	0	0	1
0	2	0	0	0	0	0	0	2	9	2	0	0	1
0	2	0	0	0	0	0	0	2	10	2	0	0	1
0	2	0	0	0	0	0	0	2	10	2	0	0	1
0	2	0	0	0	0	0	0	2	10	2	0	0	1
0	2	0	0	0	0	0	0	2	11	2	0	1	1
0	2	0	0	0	0	0	0	2	12	2	0	1	1
0	2	0	0	0	0	0	0	2	14	2	0	1	1
0	2	0	0	0	0	0	0	2	16	1	1	1	1
0	2	0	0	0	0	0	0	2	16	2	1	1	1
0	2	0	0	0	0	0	0	2	17	1	1	1	1
0	2	0	0	0	0	0	0	2	18	1	1	1	1
0	2	0	0	0	0	0	0	2	20	1	1	1	1
0	2	0	0	0	0	0	0	2	20	1	1	1	1
0	2	0	0	0	0	0	0	3	10	1	0	0	1
0	2	0	0	0	0	0	0	3	10	1	0	0	1
0	2	0	0	0	0	0	0	3	10	2	0	0	1
0	2	0	0	0	0	0	0	3	12	1	0	1	1
0	2	0	0	0	0	0	0	3	13	1	0	1	1
0	2	0	0	0	0	0	0	3	13	1	0	1	1
0	2	0	0	0	0	0	0	3	14	1	0	1	1
0	2	0	0	0	0	0	0	3	14	1	0	1	1
0	2	0	0	0	0	0	0	3	14	1	0	1	1
0	2	0	0	0	0	0	0	3	15	1	1	1	1
0	2	0	0	0	0	0	0	3	15	1	1	1	1
0	2	0	0	0	0	0	0	3	15	1	1	1	1
0	2	0	0	0	0	0	0	3	15	1	1	1	1
0	2	0	0	0	0	0	0	3	15	1	1	1	1
0	2	0	0	0	0	0	0	3	15	1	1	1	1
0	2	0	0	0	0	0	0	3	15	1	1	1	1
0	2	0	0	0	0	0	0	3	15	1	1	1	1
0	2	0	0	0	0	0	0	3	15	1	1	1	1
0	2	0	0	0	0	0	0	3	15	1	1	1	1
0	2	0	0	0	0	0	0	3	15	1	1	1	1
0	2	0	0	0	0	0	0	3	15	1	1	1	1
0	2	0	0	0	0	0	0	3	16	1	1	1	1
0	2	0	0	0	0	0	0	3	16	1	1	1	1
0	2	0	0	0	0	0	0	3	16	1	1	1	1
0	2	0	0	0	0	0	0	3	16	1	1	1	1
0	2	0	0	0	0	0	0	3	16	1	1	1	1
0	2	0	0	0	0	0	0	3	16	1	1	1	1
0	2	0	0	0	0	0	0	3	16	1	1	1	1
0	2	0	0	0	0	0	0	3	16	1	1	1	1
0	2	0	0	0	0	0	0	3	16	1	1	1	1
0	2	0	0	0	0	0	0	3	16	2	1	1	1
0	2	0	0	0	0	0	0	3	17	1	1	1	1
0	2	0	0	0	0	0	0	3	17	1	1	1	1
0	2	0	0	0	0	0	0	3	17	1	1	1	1
0	2	0	0	0	0	0	0	3	17	1	1	1	1
0	2	0	0	0	0	0	0	3	17	1	1	1	1
0	2	0	0	0	0	0	0	3	17	1	1	1	1
0	2	0	0	0	0	0	0	3	17	1	1	1	1
0	2	0	0	0	0	0	0	3	17	1	1	1	1
0	2	0	0	0	0	0	0	3	17	1	1	1	1
0	2	0	0	0	0	0	0	3	17	1	1	1	1
0	2	0	0	0	0	0	0	3	17	1	1	1	1
0	2	0	0	0	0	0	0	3	17	1	1	1	1
0	2	0	0	0	0	0	0	3	17	1	1	1	1
0	2	0	0	0	0	0	0	3	17	1	1	1	1
0	2	0	0	0	0	0	0	3	17	1	1	1	1
0	2	0	0	0	0	0	0	3	18	1	1	1	1
0	2	0	0	0	0	0	0	3	18	1	1	1	1
0	2	0	0	0	0	0	0	3	18	1	1	1	1
0	2	0	0	0	0	0	0	3	18	1	1	1	1
0	2	0	0	0	0	0	0	3	18	1	1	1	1
0	2	0	0	0	0	0	0	3	18	1	1	1	1
0	2	0	0	0	0	0	0	3	19	1	1	1	1
0	2	0	0	0	0	0	0	3	20	1	1	1	1
0	2	0	0	0	0	0	0	3	22	1	1	1	1
0	2	0	0	0	0	0	0	3	22	1	1	1	1
0	2	0	0	0	0	0	0	4	13	1	0	1	1
0	2	0	0	0	0	0	0	4	14	1	0	1	1
0	2	0	0	0	0	0	0	4	14	1	0	1	1
0	2	0	0	0	0	0	0	4	15	1	1	1	1
0	2	0	0	0	0	0	0	4	15	1	1	1	1
0	2	0	0	0	0	0	0	4	15	1	1	1	1
0	2	0	0	0	0	0	0	4	16	1	1	1	1
0	2	0	0	0	0	0	0	4	16	1	1	1	1
0	2	0	0	0	0	0	0	4	16	1	1	1	1
0	2	0	0	0	0	0	0	4	16	1	1	1	1
0	2	0	0	0	0	0	0	4	16	1	1	1	1
0	2	0	0	0	0	0	0	4	16	1	1	1	1
0	2	0	0	0	0	0	0	4	17	1	1	1	1
0	2	0	0	0	0	0	0	4	18	1	1	1	1
0	2	0	0	0	0	0	0	4	18	1	1	1	1
0	2	0	0	0	0	0	0	4	18	1	1	1	1
0	2	0	0	0	0	0	0	4	18	1	1	1	1
0	2	0	0	0	0	0	0	4	20	1	1	1	1
0	2	0	0	0	0	0	0	4	20	1	1	1	1
0	2	0	0	0	0	0	0	4	21	1	1	1	1
0	2	0	0	0	0	0	0	4	23	1	1	1	1
0	2	0	0	0	0	0	0	4	28	1	1	1	1
1	2	0	0	0	0	0	0	1	3	1	0	0	0
1	2	0	0	0	0	0	0	1	3	2	0	0	0
1	2	0	0	0	0	0	0	1	3	2	0	0	0
1	2	0	0	0	0	0	0	1	3	2	0	0	0
1	2	0	0	0	0	0	0	1	3	2	0	0	0
1	2	0	0	0	0	0	0	1	3	2	0	0	0
1	2	0	0	0	0	0	0	1	3	2	0	0	0
1	2	0	0	0	0	0	0	1	4	1	0	0	0
1	2	0	0	0	0	0	0	1	4	2	0	0	0
1	2	0	0	0	0	0	0	1	4	2	0	0	0
1	2	0	0	0	0	0	0	1	4	2	0	0	0
1	2	0	0	0	0	0	0	1	4	2	0	0	0
1	2	0	0	0	0	0	0	1	4	2	0	0	0
1	2	0	0	0	0	0	0	1	4	2	0	0	0
1	2	0	0	0	0	0	0	1	4	2	0	0	0
1	2	0	0	0	0	0	0	1	4	2	0	0	0
1	2	0	0	0	0	0	0	1	5	1	0	0	0
1	2	0	0	0	0	0	0	1	5	1	0	0	0
1	2	0	0	0	0	0	0	1	5	1	0	0	0
1	2	0	0	0	0	0	0	1	5	1	0	0	0
1	2	0	0	0	0	0	0	1	5	1	0	0	0
1	2	0	0	0	0	0	0	1	5	1	0	0	0
1	2	0	0	0	0	0	0	1	5	1	0	0	0
1	2	0	0	0	0	0	0	1	5	2	0	0	0
1	2	0	0	0	0	0	0	1	5	2	0	0	0
1	2	0	0	0	0	0	0	1	5	2	0	0	0
1	2	0	0	0	0	0	0	1	5	2	0	0	0
1	2	0	0	0	0	0	0	1	5	2	0	0	0
1	2	0	0	0	0	0	0	1	5	2	0	0	0
1	2	0	0	0	0	0	0	1	5	2	0	0	0
1	2	0	0	0	0	0	0	1	5	2	0	0	0
1	2	0	0	0	0	0	0	1	5	2	0	0	0
1	2	0	0	0	0	0	0	1	5	2	0	0	0
1	2	0	0	0	0	0	0	1	5	2	0	0	0
1	2	0	0	0	0	0	0	1	5	2	0	0	0
1	2	0	0	0	0	0	0	1	5	2	0	0	0
1	2	0	0	0	0	0	0	1	5	2	0	0	0
1	2	0	0	0	0	0	0	1	6	1	0	0	0
1	2	0	0	0	0	0	0	1	6	1	0	0	0
1	2	0	0	0	0	0	0	1	6	1	0	0	0
1	2	0	0	0	0	0	0	1	6	2	0	0	0
1	2	0	0	0	0	0	0	1	6	2	0	0	0
1	2	0	0	0	0	0	0	1	6	2	0	0	0
1	2	0	0	0	0	0	0	1	6	2	0	0	0
1	2	0	0	0	0	0	0	1	6	2	0	0	0
1	2	0	0	0	0	0	0	1	6	2	0	0	0
1	2	0	0	0	0	0	0	1	6	2	0	0	0
1	2	0	0	0	0	0	0	1	6	2	0	0	0
1	2	0	0	0	0	0	0	1	6	2	0	0	0
1	2	0	0	0	0	0	0	1	6	2	0	0	0
1	2	0	0	0	0	0	0	1	6	2	0	0	0
1	2	0	0	0	0	0	0	1	6	2	0	0	0
1	2	0	0	0	0	0	0	1	6	2	0	0	0
1	2	0	0	0	0	0	0	1	6	2	0	0	0
1	2	0	0	0	0	0	0	1	6	2	0	0	0
1	2	0	0	0	0	0	0	1	6	2	0	0	0
1	2	0	0	0	0	0	0	1	6	2	0	0	0
1	2	0	0	0	0	0	0	1	6	2	0	0	0
1	2	0	0	0	0	0	0	1	6	2	0	0	0
1	2	0	0	0	0	0	0	1	6	2	0	0	0
1	2	0	0	0	0	0	0	1	6	2	0	0	0
1	2	0	0	0	0	0	0	1	7	1	0	0	1
1	2	0	0	0	0	0	0	1	7	1	0	0	1
1	2	0	0	0	0	0	0	1	7	1	0	0	1
1	2	0	0	0	0	0	0	1	7	1	0	0	1
1	2	0	0	0	0	0	0	1	7	1	0	0	1
1	2	0	0	0	0	0	0	1	7	1	0	0	1
1	2	0	0	0	0	0	0	1	7	1	0	0	1
1	2	0	0	0	0	0	0	1	7	2	0	0	1
1	2	0	0	0	0	0	0	1	7	2	0	0	1
1	2	0	0	0	0	0	0	1	7	2	0	0	1
1	2	0	0	0	0	0	0	1	7	2	0	0	1
1	2	0	0	0	0	0	0	1	7	2	0	0	1
1	2	0	0	0	0	0	0	1	7	2	0	0	1
1	2	0	0	0	0	0	0	1	7	2	0	0	1
1	2	0	0	0	0	0	0	1	7	2	0	0	1
1	2	0	0	0	0	0	0	1	7	2	0	0	1
1	2	0	0	0	0	0	0	1	7	2	0	0	1
1	2	0	0	0	0	0	0	1	7	2	0	0	1
1	2	0	0	0	0	0	0	1	7	2	0	0	1
1	2	0	0	0	0	0	0	1	7	2	0	0	1
1	2	0	0	0	0	0	0	1	7	2	0	0	1
1	2	0	0	0	0	0	0	1	8	1	0	0	1
1	2	0	0	0	0	0	0	1	8	1	0	0	1
1	2	0	0	0	0	0	0	1	8	1	0	0	1
1	2	0	0	0	0	0	0	1	8	1	0	0	1
1	2	0	0	0	0	0	0	1	8	1	0	0	1
1	2	0	0	0	0	0	0	1	8	1	0	0	1
1	2	0	0	0	0	0	0	1	8	1	0	0	1
1	2	0	0	0	0	0	0	1	8	1	0	0	1
1	2	0	0	0	0	0	0	1	8	1	0	0	1
1	2	0	0	0	0	0	0	1	8	2	0	0	1
1	2	0	0	0	0	0	0	1	8	2	0	0	1
1	2	0	0	0	0	0	0	1	8	2	0	0	1
1	2	0	0	0	0	0	0	1	8	2	0	0	1
1	2	0	0	0	0	0	0	1	8	2	0	0	1
1	2	0	0	0	0	0	0	1	8	2	0	0	1
1	2	0	0	0	0	0	0	1	8	2	0	0	1
1	2	0	0	0	0	0	0	1	8	2	0	0	1
1	2	0	0	0	0	0	0	1	8	2	0	0	1
1	2	0	0	0	0	0	0	1	8	2	0	0	1
1	2	0	0	0	0	0	0	1	8	2	0	0	1
1	2	0	0	0	0	0	0	1	8	2	0	0	1
1	2	0	0	0	0	0	0	1	8	2	0	0	1
1	2	0	0	0	0	0	0	1	8	2	0	0	1
1	2	0	0	0	0	0	0	1	8	2	0	0	1
1	2	0	0	0	0	0	0	1	9	1	0	0	1
1	2	0	0	0	0	0	0	1	9	1	0	0	1
1	2	0	0	0	0	0	0	1	9	1	0	0	1
1	2	0	0	0	0	0	0	1	9	1	0	0	1
1	2	0	0	0	0	0	0	1	9	1	0	0	1
1	2	0	0	0	0	0	0	1	9	1	0	0	1
1	2	0	0	0	0	0	0	1	9	1	0	0	1
1	2	0	0	0	0	0	0	1	9	1	0	0	1
1	2	0	0	0	0	0	0	1	9	1	0	0	1
1	2	0	0	0	0	0	0	1	9	2	0	0	1
1	2	0	0	0	0	0	0	1	9	2	0	0	1
1	2	0	0	0	0	0	0	1	9	2	0	0	1
1	2	0	0	0	0	0	0	1	9	2	0	0	1
1	2	0	0	0	0	0	0	1	9	2	0	0	1
1	2	0	0	0	0	0	0	1	9	2	0	0	1
1	2	0	0	0	0	0	0	1	9	2	0	0	1
1	2	0	0	0	0	0	0	1	9	2	0	0	1
1	2	0	0	0	0	0	0	1	9	2	0	0	1
1	2	0	0	0	0	0	0	1	9	2	0	0	1
1	2	0	0	0	0	0	0	1	9	2	0	0	1
1	2	0	0	0	0	0	0	1	9	2	0	0	1
1	2	0	0	0	0	0	0	1	9	2	0	0	1
1	2	0	0	0	0	0	0	1	9	2	0	0	1
1	2	0	0	0	0	0	0	1	9	2	0	0	1
1	2	0	0	0	0	0	0	1	9	2	0	0	1
1	2	0	0	0	0	0	0	1	9	2	0	0	1
1	2	0	0	0	0	0	0	1	9	2	0	0	1
1	2	0	0	0	0	0	0	1	9	2	0	0	1
1	2	0	0	0	0	0	0	1	9	2	0	0	1
1	2	0	0	0	0	0	0	1	9	2	0	0	1
1	2	0	0	0	0	0	0	1	10	1	0	0	1
1	2	0	0	0	0	0	0	1	10	1	0	0	1
1	2	0	0	0	0	0	0	1	10	1	0	0	1
1	2	0	0	0	0	0	0	1	10	1	0	0	1
1	2	0	0	0	0	0	0	1	10	1	0	0	1
1	2	0	0	0	0	0	0	1	10	1	0	0	1
1	2	0	0	0	0	0	0	1	10	1	0	0	1
1	2	0	0	0	0	0	0	1	10	1	0	0	1
1	2	0	0	0	0	0	0	1	10	1	0	0	1
1	2	0	0	0	0	0	0	1	10	2	0	0	1
1	2	0	0	0	0	0	0	1	10	2	0	0	1
1	2	0	0	0	0	0	0	1	10	2	0	0	1
1	2	0	0	0	0	0	0	1	10	2	0	0	1
1	2	0	0	0	0	0	0	1	10	2	0	0	1
1	2	0	0	0	0	0	0	1	10	2	0	0	1
1	2	0	0	0	0	0	0	1	10	2	0	0	1
1	2	0	0	0	0	0	0	1	10	2	0	0	1
1	2	0	0	0	0	0	0	1	10	2	0	0	1
1	2	0	0	0	0	0	0	1	10	2	0	0	1
1	2	0	0	0	0	0	0	1	10	1	0	0	1
1	2	0	0	0	0	0	0	1	11	1	0	1	1
1	2	0	0	0	0	0	0	1	11	1	0	1	1
1	2	0	0	0	0	0	0	1	11	1	0	1	1
1	2	0	0	0	0	0	0	1	11	2	0	1	1
1	2	0	0	0	0	0	0	1	11	2	0	1	1
1	2	0	0	0	0	0	0	1	11	2	0	1	1
1	2	0	0	0	0	0	0	1	11	2	0	1	1
1	2	0	0	0	0	0	0	1	11	2	0	1	1
1	2	0	0	0	0	0	0	1	11	2	0	1	1
1	2	0	0	0	0	0	0	1	11	2	0	1	1
1	2	0	0	0	0	0	0	1	11	2	0	1	1
1	2	0	0	0	0	0	0	1	11	2	0	1	1
1	2	0	0	0	0	0	0	1	11	2	0	1	1
1	2	0	0	0	0	0	0	1	11	2	0	1	1
1	2	0	0	0	0	0	0	1	11	2	0	1	1
1	2	0	0	0	0	0	0	1	11	2	0	1	1
1	2	0	0	0	0	0	0	1	11	2	0	1	1
1	2	0	0	0	0	0	0	1	11	2	0	1	1
1	2	0	0	0	0	0	0	1	12	1	0	1	1
1	2	0	0	0	0	0	0	1	12	1	0	1	1
1	2	0	0	0	0	0	0	1	12	1	0	1	1
1	2	0	0	0	0	0	0	1	12	1	0	1	1
1	2	0	0	0	0	0	0	1	12	1	0	1	1
1	2	0	0	0	0	0	0	1	12	1	0	1	1
1	2	0	0	0	0	0	0	1	12	1	0	1	1
1	2	0	0	0	0	0	0	1	12	1	0	1	1
1	2	0	0	0	0	0	0	1	12	2	0	1	1
1	2	0	0	0	0	0	0	1	12	2	0	1	1
1	2	0	0	0	0	0	0	1	12	2	0	1	1
1	2	0	0	0	0	0	0	1	12	2	0	1	1
1	2	0	0	0	0	0	0	1	12	2	0	1	1
1	2	0	0	0	0	0	0	1	12	2	0	1	1
1	2	0	0	0	0	0	0	1	12	1	0	1	1
1	2	0	0	0	0	0	0	1	12	1	0	1	1
1	2	0	0	0	0	0	0	1	13	1	0	1	1
1	2	0	0	0	0	0	0	1	13	1	0	1	1
1	2	0	0	0	0	0	0	1	13	1	0	1	1
1	2	0	0	0	0	0	0	1	13	1	0	1	1
1	2	0	0	0	0	0	0	1	13	1	0	1	1
1	2	0	0	0	0	0	0	1	13	1	0	1	1
1	2	0	0	0	0	0	0	1	13	2	0	1	1
1	2	0	0	0	0	0	0	1	14	1	0	1	1
1	2	0	0	0	0	0	0	1	14	1	0	1	1
1	2	0	0	0	0	0	0	1	14	1	0	1	1
1	2	0	0	0	0	0	0	1	14	2	0	1	1
1	2	0	0	0	0	0	0	1	14	2	0	1	1
1	2	0	0	0	0	0	0	1	14	2	0	1	1
1	2	0	0	0	0	0	0	1	14	1	0	1	1
1	2	0	0	0	0	0	0	1	14	1	0	1	1
1	2	0	0	0	0	0	0	1	15	1	1	1	1
1	2	0	0	0	0	0	0	1	15	1	1	1	1
1	2	0	0	0	0	0	0	1	15	2	1	1	1
1	2	0	0	0	0	0	0	1	15	1	1	1	1
1	2	0	0	0	0	0	0	1	15	1	1	1	1
1	2	0	0	0	0	0	0	1	16	1	1	1	1
1	2	0	0	0	0	0	0	1	16	1	1	1	1
1	2	0	0	0	0	0	0	1	16	1	1	1	1
1	2	0	0	0	0	0	0	1	16	1	1	1	1
1	2	0	0	0	0	0	0	1	16	1	1	1	1
1	2	0	0	0	0	0	0	1	16	1	1	1	1
1	2	0	0	0	0	0	0	1	16	1	1	1	1
1	2	0	0	0	0	0	0	1	16	1	1	1	1
1	2	0	0	0	0	0	0	1	16	1	1	1	1
1	2	0	0	0	0	0	0	1	16	1	1	1	1
1	2	0	0	0	0	0	0	1	16	2	1	1	1
1	2	0	0	0	0	0	0	1	17	1	1	1	1
1	2	0	0	0	0	0	0	1	17	1	1	1	1
1	2	0	0	0	0	0	0	1	17	1	1	1	1
1	2	0	0	0	0	0	0	1	17	1	1	1	1
1	2	0	0	0	0	0	0	1	17	2	1	1	1
1	2	0	0	0	0	0	0	1	17	1	1	1	1
1	2	0	0	0	0	0	0	1	17	1	1	1	1
1	2	0	0	0	0	0	0	1	18	1	1	1	1
1	2	0	0	0	0	0	0	1	18	1	1	1	1
1	2	0	0	0	0	0	0	1	19	1	1	1	1
1	2	0	0	0	0	0	0	1	19	1	1	1	1
1	2	0	0	0	0	0	0	1	20	1	1	1	1
1	2	0	0	0	0	0	0	1	20	1	1	1	1
1	2	0	0	0	0	0	0	1	20	1	1	1	1
1	2	0	0	0	0	0	0	1	20	1	1	1	1
1	2	0	0	0	0	0	0	1	21	1	1	1	1
1	2	0	0	0	0	0	0	1	22	1	1	1	1
1	2	0	0	0	0	0	0	1	22	1	1	1	1
1	2	0	0	0	0	0	0	1	24	1	1	1	1
1	2	0	0	0	0	0	0	1	28	1	1	1	1
1	2	0	0	0	0	0	0	1	30	1	1	1	1
1	2	0	0	0	0	0	0	1	31	1	1	1	1
1	2	0	0	0	0	0	0	2	4	2	0	0	0
1	2	0	0	0	0	0	0	2	5	2	0	0	0
1	2	0	0	0	0	0	0	2	5	2	0	0	0
1	2	0	0	0	0	0	0	2	7	2	0	0	1
1	2	0	0	0	0	0	0	2	7	2	0	0	1
1	2	0	0	0	0	0	0	2	8	2	0	0	1
1	2	0	0	0	0	0	0	2	8	2	0	0	1
1	2	0	0	0	0	0	0	2	9	1	0	0	1
1	2	0	0	0	0	0	0	2	10	2	0	0	1
1	2	0	0	0	0	0	0	2	10	2	0	0	1
1	2	0	0	0	0	0	0	2	10	2	0	0	1
1	2	0	0	0	0	0	0	2	11	2	0	1	1
1	2	0	0	0	0	0	0	2	11	2	0	1	1
1	2	0	0	0	0	0	0	2	12	1	0	1	1
1	2	0	0	0	0	0	0	2	12	1	0	1	1
1	2	0	0	0	0	0	0	2	12	2	0	1	1
1	2	0	0	0	0	0	0	2	13	1	0	1	1
1	2	0	0	0	0	0	0	2	13	1	0	1	1
1	2	0	0	0	0	0	0	2	13	1	0	1	1
1	2	0	0	0	0	0	0	2	15	1	1	1	1
1	2	0	0	0	0	0	0	2	16	1	1	1	1
1	2	0	0	0	0	0	0	2	16	1	1	1	1
1	2	0	0	0	0	0	0	2	16	2	1	1	1
1	2	0	0	0	0	0	0	2	17	1	1	1	1
1	2	0	0	0	0	0	0	2	17	1	1	1	1
1	2	0	0	0	0	0	0	2	18	1	1	1	1
1	2	0	0	0	0	0	0	2	19	1	1	1	1
1	2	0	0	0	0	0	0	2	20	1	1	1	1
1	2	0	0	0	0	0	0	2	23	1	1	1	1
1	2	0	0	0	0	0	0	2	23	1	1	1	1
1	2	0	0	0	0	0	0	2	24	1	1	1	1
1	2	0	0	0	0	0	0	2	24	1	1	1	1
1	2	0	0	0	0	0	0	2	28	1	1	1	1
1	2	0	0	0	0	0	0	3	11	1	0	1	1
1	2	0	0	0	0	0	0	3	12	1	0	1	1
1	2	0	0	0	0	0	0	3	12	2	0	1	1
1	2	0	0	0	0	0	0	3	15	1	1	1	1
1	2	0	0	0	0	0	0	3	15	1	1	1	1
1	2	0	0	0	0	0	0	3	15	1	1	1	1
1	2	0	0	0	0	0	0	3	15	1	1	1	1
1	2	0	0	0	0	0	0	3	15	1	1	1	1
1	2	0	0	0	0	0	0	3	15	1	1	1	1
1	2	0	0	0	0	0	0	3	15	1	1	1	1
1	2	0	0	0	0	0	0	3	15	1	1	1	1
1	2	0	0	0	0	0	0	3	16	1	1	1	1
1	2	0	0	0	0	0	0	3	16	1	1	1	1
1	2	0	0	0	0	0	0	3	16	1	1	1	1
1	2	0	0	0	0	0	0	3	16	1	1	1	1
1	2	0	0	0	0	0	0	3	16	1	1	1	1
1	2	0	0	0	0	0	0	3	16	1	1	1	1
1	2	0	0	0	0	0	0	3	16	1	1	1	1
1	2	0	0	0	0	0	0	3	16	1	1	1	1
1	2	0	0	0	0	0	0	3	16	1	1	1	1
1	2	0	0	0	0	0	0	3	17	1	1	1	1
1	2	0	0	0	0	0	0	3	17	1	1	1	1
1	2	0	0	0	0	0	0	3	17	1	1	1	1
1	2	0	0	0	0	0	0	3	17	1	1	1	1
1	2	0	0	0	0	0	0	3	17	1	1	1	1
1	2	0	0	0	0	0	0	3	17	1	1	1	1
1	2	0	0	0	0	0	0	3	17	1	1	1	1
1	2	0	0	0	0	0	0	3	17	1	1	1	1
1	2	0	0	0	0	0	0	3	17	1	1	1	1
1	2	0	0	0	0	0	0	3	17	1	1	1	1
1	2	0	0	0	0	0	0	3	17	1	1	1	1
1	2	0	0	0	0	0	0	3	17	1	1	1	1
1	2	0	0	0	0	0	0	3	17	1	1	1	1
1	2	0	0	0	0	0	0	3	17	1	1	1	1
1	2	0	0	0	0	0	0	3	17	1	1	1	1
1	2	0	0	0	0	0	0	3	17	1	1	1	1
1	2	0	0	0	0	0	0	3	17	1	1	1	1
1	2	0	0	0	0	0	0	3	17	1	1	1	1
1	2	0	0	0	0	0	0	3	17	1	1	1	1
1	2	0	0	0	0	0	0	3	17	1	1	1	1
1	2	0	0	0	0	0	0	3	17	1	1	1	1
1	2	0	0	0	0	0	0	3	17	1	1	1	1
1	2	0	0	0	0	0	0	3	17	1	1	1	1
1	2	0	0	0	0	0	0	3	17	1	1	1	1
1	2	0	0	0	0	0	0	3	17	1	1	1	1
1	2	0	0	0	0	0	0	3	17	1	1	1	1
1	2	0	0	0	0	0	0	3	17	1	1	1	1
1	2	0	0	0	0	0	0	3	17	1	1	1	1
1	2	0	0	0	0	0	0	3	17	1	1	1	1
1	2	0	0	0	0	0	0	3	17	1	1	1	1
1	2	0	0	0	0	0	0	3	17	1	1	1	1
1	2	0	0	0	0	0	0	3	18	1	1	1	1
1	2	0	0	0	0	0	0	3	18	1	1	1	1
1	2	0	0	0	0	0	0	3	18	1	1	1	1
1	2	0	0	0	0	0	0	3	18	1	1	1	1
1	2	0	0	0	0	0	0	3	18	1	1	1	1
1	2	0	0	0	0	0	0	3	18	1	1	1	1
1	2	0	0	0	0	0	0	3	18	1	1	1	1
1	2	0	0	0	0	0	0	3	18	1	1	1	1
1	2	0	0	0	0	0	0	3	18	1	1	1	1
1	2	0	0	0	0	0	0	3	18	1	1	1	1
1	2	0	0	0	0	0	0	3	18	1	1	1	1
1	2	0	0	0	0	0	0	3	18	1	1	1	1
1	2	0	0	0	0	0	0	3	18	1	1	1	1
1	2	0	0	0	0	0	0	3	18	1	1	1	1
1	2	0	0	0	0	0	0	3	18	1	1	1	1
1	2	0	0	0	0	0	0	3	18	1	1	1	1
1	2	0	0	0	0	0	0	3	18	1	1	1	1
1	2	0	0	0	0	0	0	3	18	1	1	1	1
1	2	0	0	0	0	0	0	3	18	1	1	1	1
1	2	0	0	0	0	0	0	3	18	1	1	1	1
1	2	0	0	0	0	0	0	3	18	1	1	1	1
1	2	0	0	0	0	0	0	3	18	1	1	1	1
1	2	0	0	0	0	0	0	3	18	1	1	1	1
1	2	0	0	0	0	0	0	3	18	1	1	1	1
1	2	0	0	0	0	0	0	3	18	1	1	1	1
1	2	0	0	0	0	0	0	3	19	1	1	1	1
1	2	0	0	0	0	0	0	3	19	1	1	1	1
1	2	0	0	0	0	0	0	3	19	1	1	1	1
1	2	0	0	0	0	0	0	3	19	1	1	1	1
1	2	0	0	0	0	0	0	3	19	1	1	1	1
1	2	0	0	0	0	0	0	3	19	1	1	1	1
1	2	0	0	0	0	0	0	3	19	1	1	1	1
1	2	0	0	0	0	0	0	3	19	1	1	1	1
1	2	0	0	0	0	0	0	3	19	1	1	1	1
1	2	0	0	0	0	0	0	3	20	1	1	1	1
1	2	0	0	0	0	0	0	3	20	1	1	1	1
1	2	0	0	0	0	0	0	3	20	1	1	1	1
1	2	0	0	0	0	0	0	3	20	1	1	1	1
1	2	0	0	0	0	0	0	3	20	1	1	1	1
1	2	0	0	0	0	0	0	3	20	1	1	1	1
1	2	0	0	0	0	0	0	3	20	1	1	1	1
1	2	0	0	0	0	0	0	3	20	1	1	1	1
1	2	0	0	0	0	0	0	3	21	1	1	1	1
1	2	0	0	0	0	0	0	3	21	1	1	1	1
1	2	0	0	0	0	0	0	3	21	1	1	1	1
1	2	0	0	0	0	0	0	3	22	1	1	1	1
1	2	0	0	0	0	0	0	3	22	1	1	1	1
1	2	0	0	0	0	0	0	3	23	1	1	1	1
1	2	0	0	0	0	0	0	3	23	1	1	1	1
1	2	0	0	0	0	0	0	3	24	1	1	1	1
1	2	0	0	0	0	0	0	3	25	1	1	1	1
1	2	0	0	0	0	0	0	3	25	1	1	1	1
1	2	0	0	0	0	0	0	3	26	1	1	1	1
1	2	0	0	0	0	0	0	3	26	1	1	1	1
1	2	0	0	0	0	0	0	3	26	1	1	1	1
1	2	0	0	0	0	0	0	3	27	1	1	1	1
1	2	0	0	0	0	0	0	3	28	1	1	1	1
1	2	0	0	0	0	0	0	3	31	1	1	1	1
1	2	0	0	0	0	0	0	4	14	1	0	1	1
1	2	0	0	0	0	0	0	4	15	1	1	1	1
1	2	0	0	0	0	0	0	4	15	1	1	1	1
1	2	0	0	0	0	0	0	4	15	1	1	1	1
1	2	0	0	0	0	0	0	4	15	1	1	1	1
1	2	0	0	0	0	0	0	4	15	1	1	1	1
1	2	0	0	0	0	0	0	4	15	1	1	1	1
1	2	0	0	0	0	0	0	4	15	1	1	1	1
1	2	0	0	0	0	0	0	4	15	1	1	1	1
1	2	0	0	0	0	0	0	4	15	1	1	1	1
1	2	0	0	0	0	0	0	4	15	1	1	1	1
1	2	0	0	0	0	0	0	4	15	1	1	1	1
1	2	0	0	0	0	0	0	4	15	1	1	1	1
1	2	0	0	0	0	0	0	4	15	1	1	1	1
1	2	0	0	0	0	0	0	4	15	1	1	1	1
1	2	0	0	0	0	0	0	4	15	1	1	1	1
1	2	0	0	0	0	0	0	4	15	1	1	1	1
1	2	0	0	0	0	0	0	4	15	1	1	1	1
1	2	0	0	0	0	0	0	4	15	1	1	1	1
1	2	0	0	0	0	0	0	4	15	1	1	1	1
1	2	0	0	0	0	0	0	4	15	1	1	1	1
1	2	0	0	0	0	0	0	4	15	1	1	1	1
1	2	0	0	0	0	0	0	4	16	1	1	1	1
1	2	0	0	0	0	0	0	4	16	1	1	1	1
1	2	0	0	0	0	0	0	4	16	1	1	1	1
1	2	0	0	0	0	0	0	4	16	1	1	1	1
1	2	0	0	0	0	0	0	4	16	1	1	1	1
1	2	0	0	0	0	0	0	4	16	1	1	1	1
1	2	0	0	0	0	0	0	4	16	1	1	1	1
1	2	0	0	0	0	0	0	4	16	1	1	1	1
1	2	0	0	0	0	0	0	4	16	1	1	1	1
1	2	0	0	0	0	0	0	4	16	1	1	1	1
1	2	0	0	0	0	0	0	4	16	1	1	1	1
1	2	0	0	0	0	0	0	4	16	1	1	1	1
1	2	0	0	0	0	0	0	4	16	1	1	1	1
1	2	0	0	0	0	0	0	4	16	1	1	1	1
1	2	0	0	0	0	0	0	4	16	1	1	1	1
1	2	0	0	0	0	0	0	4	16	1	1	1	1
1	2	0	0	0	0	0	0	4	16	1	1	1	1
1	2	0	0	0	0	0	0	4	16	1	1	1	1
1	2	0	0	0	0	0	0	4	16	1	1	1	1
1	2	0	0	0	0	0	0	4	16	1	1	1	1
1	2	0	0	0	0	0	0	4	16	1	1	1	1
1	2	0	0	0	0	0	0	4	16	1	1	1	1
1	2	0	0	0	0	0	0	4	16	1	1	1	1
1	2	0	0	0	0	0	0	4	16	1	1	1	1
1	2	0	0	0	0	0	0	4	16	1	1	1	1
1	2	0	0	0	0	0	0	4	16	1	1	1	1
1	2	0	0	0	0	0	0	4	16	1	1	1	1
1	2	0	0	0	0	0	0	4	16	1	1	1	1
1	2	0	0	0	0	0	0	4	16	1	1	1	1
1	2	0	0	0	0	0	0	4	16	1	1	1	1
1	2	0	0	0	0	0	0	4	16	1	1	1	1
1	2	0	0	0	0	0	0	4	16	1	1	1	1
1	2	0	0	0	0	0	0	4	16	2	1	1	1
1	2	0	0	0	0	0	0	4	17	1	1	1	1
1	2	0	0	0	0	0	0	4	17	1	1	1	1
1	2	0	0	0	0	0	0	4	17	1	1	1	1
1	2	0	0	0	0	0	0	4	17	1	1	1	1
1	2	0	0	0	0	0	0	4	17	1	1	1	1
1	2	0	0	0	0	0	0	4	17	1	1	1	1
1	2	0	0	0	0	0	0	4	17	1	1	1	1
1	2	0	0	0	0	0	0	4	17	1	1	1	1
1	2	0	0	0	0	0	0	4	17	1	1	1	1
1	2	0	0	0	0	0	0	4	17	1	1	1	1
1	2	0	0	0	0	0	0	4	17	1	1	1	1
1	2	0	0	0	0	0	0	4	17	1	1	1	1
1	2	0	0	0	0	0	0	4	17	1	1	1	1
1	2	0	0	0	0	0	0	4	17	1	1	1	1
1	2	0	0	0	0	0	0	4	17	1	1	1	1
1	2	0	0	0	0	0	0	4	17	1	1	1	1
1	2	0	0	0	0	0	0	4	17	1	1	1	1
1	2	0	0	0	0	0	0	4	17	1	1	1	1
1	2	0	0	0	0	0	0	4	17	1	1	1	1
1	2	0	0	0	0	0	0	4	17	1	1	1	1
1	2	0	0	0	0	0	0	4	18	1	1	1	1
1	2	0	0	0	0	0	0	4	18	1	1	1	1
1	2	0	0	0	0	0	0	4	18	1	1	1	1
1	2	0	0	0	0	0	0	4	18	1	1	1	1
1	2	0	0	0	0	0	0	4	18	1	1	1	1
1	2	0	0	0	0	0	0	4	18	1	1	1	1
1	2	0	0	0	0	0	0	4	18	1	1	1	1
1	2	0	0	0	0	0	0	4	18	1	1	1	1
1	2	0	0	0	0	0	0	4	18	1	1	1	1
1	2	0	0	0	0	0	0	4	18	1	1	1	1
1	2	0	0	0	0	0	0	4	18	1	1	1	1
1	2	0	0	0	0	0	0	4	18	1	1	1	1
1	2	0	0	0	0	0	0	4	18	1	1	1	1
1	2	0	0	0	0	0	0	4	18	1	1	1	1
1	2	0	0	0	0	0	0	4	18	1	1	1	1
1	2	0	0	0	0	0	0	4	18	1	1	1	1
1	2	0	0	0	0	0	0	4	18	1	1	1	1
1	2	0	0	0	0	0	0	4	19	1	1	1	1
1	2	0	0	0	0	0	0	4	19	1	1	1	1
1	2	0	0	0	0	0	0	4	19	1	1	1	1
1	2	0	0	0	0	0	0	4	19	1	1	1	1
1	2	0	0	0	0	0	0	4	19	1	1	1	1
1	2	0	0	0	0	0	0	4	19	1	1	1	1
1	2	0	0	0	0	0	0	4	19	1	1	1	1
1	2	0	0	0	0	0	0	4	20	1	1	1	1
1	2	0	0	0	0	0	0	4	20	1	1	1	1
1	2	0	0	0	0	0	0	4	20	1	1	1	1
1	2	0	0	0	0	0	0	4	20	1	1	1	1
1	2	0	0	0	0	0	0	4	20	1	1	1	1
1	2	0	0	0	0	0	0	4	22	1	1	1	1
1	2	0	0	0	0	0	0	4	24	1	1	1	1
1	2	0	0	0	0	0	0	4	28	1	1	1	1
0	3	0	0	0	0	0	0	1	2	2	0	0	0
0	3	0	0	0	0	0	0	1	2	2	0	0	0
0	3	0	0	0	0	0	0	1	2	2	0	0	0
0	3	0	0	0	0	0	0	1	2	2	0	0	0
0	3	0	0	0	0	0	0	1	2	2	0	0	0
0	3	0	0	0	0	0	0	1	2	2	0	0	0
0	3	0	0	0	0	0	0	1	2	2	0	0	0
0	3	0	0	0	0	0	0	1	2	2	0	0	0
0	3	0	0	0	0	0	0	1	2	2	0	0	0
0	3	0	0	0	0	0	0	1	2	2	0	0	0
0	3	0	0	0	0	0	0	1	3	1	0	0	0
0	3	0	0	0	0	0	0	1	3	1	0	0	0
0	3	0	0	0	0	0	0	1	3	1	0	0	0
0	3	0	0	0	0	0	0	1	3	2	0	0	0
0	3	0	0	0	0	0	0	1	3	2	0	0	0
0	3	0	0	0	0	0	0	1	3	2	0	0	0
0	3	0	0	0	0	0	0	1	3	2	0	0	0
0	3	0	0	0	0	0	0	1	3	2	0	0	0
0	3	0	0	0	0	0	0	1	3	2	0	0	0
0	3	0	0	0	0	0	0	1	3	2	0	0	0
0	3	0	0	0	0	0	0	1	3	2	0	0	0
0	3	0	0	0	0	0	0	1	3	2	0	0	0
0	3	0	0	0	0	0	0	1	3	2	0	0	0
0	3	0	0	0	0	0	0	1	3	2	0	0	0
0	3	0	0	0	0	0	0	1	3	2	0	0	0
0	3	0	0	0	0	0	0	1	3	2	0	0	0
0	3	0	0	0	0	0	0	1	3	2	0	0	0
0	3	0	0	0	0	0	0	1	3	2	0	0	0
0	3	0	0	0	0	0	0	1	3	2	0	0	0
0	3	0	0	0	0	0	0	1	4	1	0	0	0
0	3	0	0	0	0	0	0	1	4	1	0	0	0
0	3	0	0	0	0	0	0	1	4	1	0	0	0
0	3	0	0	0	0	0	0	1	4	2	0	0	0
0	3	0	0	0	0	0	0	1	4	2	0	0	0
0	3	0	0	0	0	0	0	1	4	2	0	0	0
0	3	0	0	0	0	0	0	1	4	2	0	0	0
0	3	0	0	0	0	0	0	1	4	2	0	0	0
0	3	0	0	0	0	0	0	1	4	2	0	0	0
0	3	0	0	0	0	0	0	1	4	2	0	0	0
0	3	0	0	0	0	0	0	1	4	2	0	0	0
0	3	0	0	0	0	0	0	1	4	2	0	0	0
0	3	0	0	0	0	0	0	1	5	1	0	0	0
0	3	0	0	0	0	0	0	1	5	1	0	0	0
0	3	0	0	0	0	0	0	1	5	1	0	0	0
0	3	0	0	0	0	0	0	1	5	1	0	0	0
0	3	0	0	0	0	0	0	1	5	1	0	0	0
0	3	0	0	0	0	0	0	1	5	1	0	0	0
0	3	0	0	0	0	0	0	1	5	2	0	0	0
0	3	0	0	0	0	0	0	1	5	2	0	0	0
0	3	0	0	0	0	0	0	1	5	2	0	0	0
0	3	0	0	0	0	0	0	1	5	2	0	0	0
0	3	0	0	0	0	0	0	1	5	2	0	0	0
0	3	0	0	0	0	0	0	1	5	2	0	0	0
0	3	0	0	0	0	0	0	1	5	2	0	0	0
0	3	0	0	0	0	0	0	1	5	2	0	0	0
0	3	0	0	0	0	0	0	1	5	2	0	0	0
0	3	0	0	0	0	0	0	1	5	2	0	0	0
0	3	0	0	0	0	0	0	1	5	2	0	0	0
0	3	0	0	0	0	0	0	1	5	2	0	0	0
0	3	0	0	0	0	0	0	1	5	2	0	0	0
0	3	0	0	0	0	0	0	1	5	2	0	0	0
0	3	0	0	0	0	0	0	1	5	2	0	0	0
0	3	0	0	0	0	0	0	1	5	2	0	0	0
0	3	0	0	0	0	0	0	1	5	2	0	0	0
0	3	0	0	0	0	0	0	1	5	2	0	0	0
0	3	0	0	0	0	0	0	1	5	2	0	0	0
0	3	0	0	0	0	0	0	1	5	2	0	0	0
0	3	0	0	0	0	0	0	1	5	2	0	0	0
0	3	0	0	0	0	0	0	1	5	2	0	0	0
0	3	0	0	0	0	0	0	1	5	2	0	0	0
0	3	0	0	0	0	0	0	1	5	2	0	0	0
0	3	0	0	0	0	0	0	1	5	2	0	0	0
0	3	0	0	0	0	0	0	1	5	2	0	0	0
0	3	0	0	0	0	0	0	1	5	2	0	0	0
0	3	0	0	0	0	0	0	1	5	2	0	0	0
0	3	0	0	0	0	0	0	1	5	2	0	0	0
0	3	0	0	0	0	0	0	1	6	1	0	0	0
0	3	0	0	0	0	0	0	1	6	1	0	0	0
0	3	0	0	0	0	0	0	1	6	2	0	0	0
0	3	0	0	0	0	0	0	1	6	2	0	0	0
0	3	0	0	0	0	0	0	1	6	2	0	0	0
0	3	0	0	0	0	0	0	1	6	2	0	0	0
0	3	0	0	0	0	0	0	1	6	2	0	0	0
0	3	0	0	0	0	0	0	1	6	2	0	0	0
0	3	0	0	0	0	0	0	1	6	2	0	0	0
0	3	0	0	0	0	0	0	1	6	2	0	0	0
0	3	0	0	0	0	0	0	1	7	1	0	0	1
0	3	0	0	0	0	0	0	1	7	1	0	0	1
0	3	0	0	0	0	0	0	1	7	1	0	0	1
0	3	0	0	0	0	0	0	1	7	1	0	0	1
0	3	0	0	0	0	0	0	1	7	1	0	0	1
0	3	0	0	0	0	0	0	1	7	1	0	0	1
0	3	0	0	0	0	0	0	1	7	1	0	0	1
0	3	0	0	0	0	0	0	1	7	1	0	0	1
0	3	0	0	0	0	0	0	1	7	2	0	0	1
0	3	0	0	0	0	0	0	1	7	2	0	0	1
0	3	0	0	0	0	0	0	1	7	2	0	0	1
0	3	0	0	0	0	0	0	1	7	2	0	0	1
0	3	0	0	0	0	0	0	1	7	2	0	0	1
0	3	0	0	0	0	0	0	1	7	2	0	0	1
0	3	0	0	0	0	0	0	1	7	2	0	0	1
0	3	0	0	0	0	0	0	1	7	2	0	0	1
0	3	0	0	0	0	0	0	1	7	2	0	0	1
0	3	0	0	0	0	0	0	1	7	2	0	0	1
0	3	0	0	0	0	0	0	1	7	2	0	0	1
0	3	0	0	0	0	0	0	1	7	2	0	0	1
0	3	0	0	0	0	0	0	1	8	1	0	0	1
0	3	0	0	0	0	0	0	1	8	1	0	0	1
0	3	0	0	0	0	0	0	1	8	1	0	0	1
0	3	0	0	0	0	0	0	1	8	1	0	0	1
0	3	0	0	0	0	0	0	1	8	1	0	0	1
0	3	0	0	0	0	0	0	1	8	1	0	0	1
0	3	0	0	0	0	0	0	1	8	1	0	0	1
0	3	0	0	0	0	0	0	1	8	2	0	0	1
0	3	0	0	0	0	0	0	1	8	2	0	0	1
0	3	0	0	0	0	0	0	1	8	2	0	0	1
0	3	0	0	0	0	0	0	1	8	2	0	0	1
0	3	0	0	0	0	0	0	1	8	2	0	0	1
0	3	0	0	0	0	0	0	1	8	2	0	0	1
0	3	0	0	0	0	0	0	1	8	2	0	0	1
0	3	0	0	0	0	0	0	1	8	2	0	0	1
0	3	0	0	0	0	0	0	1	8	2	0	0	1
0	3	0	0	0	0	0	0	1	8	2	0	0	1
0	3	0	0	0	0	0	0	1	8	2	0	0	1
0	3	0	0	0	0	0	0	1	8	2	0	0	1
0	3	0	0	0	0	0	0	1	8	2	0	0	1
0	3	0	0	0	0	0	0	1	9	1	0	0	1
0	3	0	0	0	0	0	0	1	9	1	0	0	1
0	3	0	0	0	0	0	0	1	9	1	0	0	1
0	3	0	0	0	0	0	0	1	9	1	0	0	1
0	3	0	0	0	0	0	0	1	9	1	0	0	1
0	3	0	0	0	0	0	0	1	9	1	0	0	1
0	3	0	0	0	0	0	0	1	9	2	0	0	1
0	3	0	0	0	0	0	0	1	9	2	0	0	1
0	3	0	0	0	0	0	0	1	9	2	0	0	1
0	3	0	0	0	0	0	0	1	9	2	0	0	1
0	3	0	0	0	0	0	0	1	9	2	0	0	1
0	3	0	0	0	0	0	0	1	9	2	0	0	1
0	3	0	0	0	0	0	0	1	9	2	0	0	1
0	3	0	0	0	0	0	0	1	9	2	0	0	1
0	3	0	0	0	0	0	0	1	9	2	0	0	1
0	3	0	0	0	0	0	0	1	9	2	0	0	1
0	3	0	0	0	0	0	0	1	9	2	0	0	1
0	3	0	0	0	0	0	0	1	9	2	0	0	1
0	3	0	0	0	0	0	0	1	9	2	0	0	1
0	3	0	0	0	0	0	0	1	9	2	0	0	1
0	3	0	0	0	0	0	0	1	9	2	0	0	1
0	3	0	0	0	0	0	0	1	9	2	0	0	1
0	3	0	0	0	0	0	0	1	10	1	0	0	1
0	3	0	0	0	0	0	0	1	10	1	0	0	1
0	3	0	0	0	0	0	0	1	10	1	0	0	1
0	3	0	0	0	0	0	0	1	10	2	0	0	1
0	3	0	0	0	0	0	0	1	10	2	0	0	1
0	3	0	0	0	0	0	0	1	10	2	0	0	1
0	3	0	0	0	0	0	0	1	10	2	0	0	1
0	3	0	0	0	0	0	0	1	10	2	0	0	1
0	3	0	0	0	0	0	0	1	10	2	0	0	1
0	3	0	0	0	0	0	0	1	11	1	0	1	1
0	3	0	0	0	0	0	0	1	11	1	0	1	1
0	3	0	0	0	0	0	0	1	11	1	0	1	1
0	3	0	0	0	0	0	0	1	11	1	0	1	1
0	3	0	0	0	0	0	0	1	11	1	0	1	1
0	3	0	0	0	0	0	0	1	11	1	0	1	1
0	3	0	0	0	0	0	0	1	11	2	0	1	1
0	3	0	0	0	0	0	0	1	11	2	0	1	1
0	3	0	0	0	0	0	0	1	11	2	0	1	1
0	3	0	0	0	0	0	0	1	11	2	0	1	1
0	3	0	0	0	0	0	0	1	11	2	0	1	1
0	3	0	0	0	0	0	0	1	11	2	0	1	1
0	3	0	0	0	0	0	0	1	12	1	0	1	1
0	3	0	0	0	0	0	0	1	12	1	0	1	1
0	3	0	0	0	0	0	0	1	12	2	0	1	1
0	3	0	0	0	0	0	0	1	12	2	0	1	1
0	3	0	0	0	0	0	0	1	12	2	0	1	1
0	3	0	0	0	0	0	0	1	12	2	0	1	1
0	3	0	0	0	0	0	0	1	12	2	0	1	1
0	3	0	0	0	0	0	0	1	12	2	0	1	1
0	3	0	0	0	0	0	0	1	12	2	0	1	1
0	3	0	0	0	0	0	0	1	13	1	0	1	1
0	3	0	0	0	0	0	0	1	13	2	0	1	1
0	3	0	0	0	0	0	0	1	13	2	0	1	1
0	3	0	0	0	0	0	0	1	14	1	0	1	1
0	3	0	0	0	0	0	0	1	14	1	0	1	1
0	3	0	0	0	0	0	0	1	14	1	0	1	1
0	3	0	0	0	0	0	0	1	14	2	0	1	1
0	3	0	0	0	0	0	0	1	15	1	1	1	1
0	3	0	0	0	0	0	0	1	15	1	1	1	1
0	3	0	0	0	0	0	0	1	15	1	1	1	1
0	3	0	0	0	0	0	0	1	15	2	1	1	1
0	3	0	0	0	0	0	0	1	16	1	1	1	1
0	3	0	0	0	0	0	0	1	16	2	1	1	1
0	3	0	0	0	0	0	0	1	18	1	1	1	1
0	3	0	0	0	0	0	0	1	19	1	1	1	1
0	3	0	0	0	0	0	0	1	19	1	1	1	1
0	3	0	0	0	0	0	0	1	19	1	1	1	1
0	3	0	0	0	0	0	0	1	21	1	1	1	1
0	3	0	0	0	0	0	0	1	21	1	1	1	1
0	3	0	0	0	0	0	0	1	23	1	1	1	1
0	3	0	0	0	0	0	0	1	23	1	1	1	1
0	3	0	0	0	0	0	0	1	23	1	1	1	1
0	3	0	0	0	0	0	0	1	24	1	1	1	1
0	3	0	0	0	0	0	0	2	3	2	0	0	0
0	3	0	0	0	0	0	0	2	6	2	0	0	0
0	3	0	0	0	0	0	0	2	7	2	0	0	1
0	3	0	0	0	0	0	0	2	7	2	0	0	1
0	3	0	0	0	0	0	0	2	13	1	0	1	1
0	3	0	0	0	0	0	0	2	13	2	0	1	1
0	3	0	0	0	0	0	0	2	14	1	0	1	1
0	3	0	0	0	0	0	0	2	15	1	1	1	1
0	3	0	0	0	0	0	0	2	16	1	1	1	1
0	3	0	0	0	0	0	0	2	16	1	1	1	1
0	3	0	0	0	0	0	0	2	16	1	1	1	1
0	3	0	0	0	0	0	0	2	16	1	1	1	1
0	3	0	0	0	0	0	0	2	17	1	1	1	1
0	3	0	0	0	0	0	0	2	17	1	1	1	1
0	3	0	0	0	0	0	0	2	17	1	1	1	1
0	3	0	0	0	0	0	0	2	17	1	1	1	1
0	3	0	0	0	0	0	0	2	18	1	1	1	1
0	3	0	0	0	0	0	0	2	18	1	1	1	1
0	3	0	0	0	0	0	0	2	18	1	1	1	1
0	3	0	0	0	0	0	0	2	18	1	1	1	1
0	3	0	0	0	0	0	0	3	9	2	0	0	1
0	3	0	0	0	0	0	0	3	11	1	0	1	1
0	3	0	0	0	0	0	0	3	12	1	0	1	1
0	3	0	0	0	0	0	0	3	14	1	0	1	1
0	3	0	0	0	0	0	0	3	14	1	0	1	1
0	3	0	0	0	0	0	0	3	14	1	0	1	1
0	3	0	0	0	0	0	0	3	14	1	0	1	1
0	3	0	0	0	0	0	0	3	14	1	0	1	1
0	3	0	0	0	0	0	0	3	15	1	1	1	1
0	3	0	0	0	0	0	0	3	15	1	1	1	1
0	3	0	0	0	0	0	0	3	15	1	1	1	1
0	3	0	0	0	0	0	0	3	15	1	1	1	1
0	3	0	0	0	0	0	0	3	15	1	1	1	1
0	3	0	0	0	0	0	0	3	15	1	1	1	1
0	3	0	0	0	0	0	0	3	15	1	1	1	1
0	3	0	0	0	0	0	0	3	15	1	1	1	1
0	3	0	0	0	0	0	0	3	15	1	1	1	1
0	3	0	0	0	0	0	0	3	15	1	1	1	1
0	3	0	0	0	0	0	0	3	15	1	1	1	1
0	3	0	0	0	0	0	0	3	15	1	1	1	1
0	3	0	0	0	0	0	0	3	15	1	1	1	1
0	3	0	0	0	0	0	0	3	15	1	1	1	1
0	3	0	0	0	0	0	0	3	15	1	1	1	1
0	3	0	0	0	0	0	0	3	15	1	1	1	1
0	3	0	0	0	0	0	0	3	15	1	1	1	1
0	3	0	0	0	0	0	0	3	15	1	1	1	1
0	3	0	0	0	0	0	0	3	15	1	1	1	1
0	3	0	0	0	0	0	0	3	15	1	1	1	1
0	3	0	0	0	0	0	0	3	15	1	1	1	1
0	3	0	0	0	0	0	0	3	15	1	1	1	1
0	3	0	0	0	0	0	0	3	15	2	1	1	1
0	3	0	0	0	0	0	0	3	16	1	1	1	1
0	3	0	0	0	0	0	0	3	16	1	1	1	1
0	3	0	0	0	0	0	0	3	16	1	1	1	1
0	3	0	0	0	0	0	0	3	16	1	1	1	1
0	3	0	0	0	0	0	0	3	16	1	1	1	1
0	3	0	0	0	0	0	0	3	16	1	1	1	1
0	3	0	0	0	0	0	0	3	16	1	1	1	1
0	3	0	0	0	0	0	0	3	16	1	1	1	1
0	3	0	0	0	0	0	0	3	16	1	1	1	1
0	3	0	0	0	0	0	0	3	16	1	1	1	1
0	3	0	0	0	0	0	0	3	16	1	1	1	1
0	3	0	0	0	0	0	0	3	16	1	1	1	1
0	3	0	0	0	0	0	0	3	16	1	1	1	1
0	3	0	0	0	0	0	0	3	16	1	1	1	1
0	3	0	0	0	0	0	0	3	16	1	1	1	1
0	3	0	0	0	0	0	0	3	16	1	1	1	1
0	3	0	0	0	0	0	0	3	16	1	1	1	1
0	3	0	0	0	0	0	0	3	16	1	1	1	1
0	3	0	0	0	0	0	0	3	16	1	1	1	1
0	3	0	0	0	0	0	0	3	16	1	1	1	1
0	3	0	0	0	0	0	0	3	16	1	1	1	1
0	3	0	0	0	0	0	0	3	16	1	1	1	1
0	3	0	0	0	0	0	0	3	16	1	1	1	1
0	3	0	0	0	0	0	0	3	16	1	1	1	1
0	3	0	0	0	0	0	0	3	16	1	1	1	1
0	3	0	0	0	0	0	0	3	16	1	1	1	1
0	3	0	0	0	0	0	0	3	16	1	1	1	1
0	3	0	0	0	0	0	0	3	16	1	1	1	1
0	3	0	0	0	0	0	0	3	16	1	1	1	1
0	3	0	0	0	0	0	0	3	16	1	1	1	1
0	3	0	0	0	0	0	0	3	16	1	1	1	1
0	3	0	0	0	0	0	0	3	16	1	1	1	1
0	3	0	0	0	0	0	0	3	17	1	1	1	1
0	3	0	0	0	0	0	0	3	17	1	1	1	1
0	3	0	0	0	0	0	0	3	17	1	1	1	1
0	3	0	0	0	0	0	0	3	17	1	1	1	1
0	3	0	0	0	0	0	0	3	17	1	1	1	1
0	3	0	0	0	0	0	0	3	17	1	1	1	1
0	3	0	0	0	0	0	0	3	17	1	1	1	1
0	3	0	0	0	0	0	0	3	17	1	1	1	1
0	3	0	0	0	0	0	0	3	17	1	1	1	1
0	3	0	0	0	0	0	0	3	17	1	1	1	1
0	3	0	0	0	0	0	0	3	17	1	1	1	1
0	3	0	0	0	0	0	0	3	17	1	1	1	1
0	3	0	0	0	0	0	0	3	17	1	1	1	1
0	3	0	0	0	0	0	0	3	17	1	1	1	1
0	3	0	0	0	0	0	0	3	17	1	1	1	1
0	3	0	0	0	0	0	0	3	17	1	1	1	1
0	3	0	0	0	0	0	0	3	17	1	1	1	1
0	3	0	0	0	0	0	0	3	17	1	1	1	1
0	3	0	0	0	0	0	0	3	17	1	1	1	1
0	3	0	0	0	0	0	0	3	17	1	1	1	1
0	3	0	0	0	0	0	0	3	17	1	1	1	1
0	3	0	0	0	0	0	0	3	17	1	1	1	1
0	3	0	0	0	0	0	0	3	17	1	1	1	1
0	3	0	0	0	0	0	0	3	17	1	1	1	1
0	3	0	0	0	0	0	0	3	17	1	1	1	1
0	3	0	0	0	0	0	0	3	17	1	1	1	1
0	3	0	0	0	0	0	0	3	17	1	1	1	1
0	3	0	0	0	0	0	0	3	17	1	1	1	1
0	3	0	0	0	0	0	0	3	17	1	1	1	1
0	3	0	0	0	0	0	0	3	17	1	1	1	1
0	3	0	0	0	0	0	0	3	17	1	1	1	1
0	3	0	0	0	0	0	0	3	17	1	1	1	1
0	3	0	0	0	0	0	0	3	17	1	1	1	1
0	3	0	0	0	0	0	0	3	17	1	1	1	1
0	3	0	0	0	0	0	0	3	17	1	1	1	1
0	3	0	0	0	0	0	0	3	18	1	1	1	1
0	3	0	0	0	0	0	0	3	18	1	1	1	1
0	3	0	0	0	0	0	0	3	18	1	1	1	1
0	3	0	0	0	0	0	0	3	18	1	1	1	1
0	3	0	0	0	0	0	0	3	18	1	1	1	1
0	3	0	0	0	0	0	0	3	18	1	1	1	1
0	3	0	0	0	0	0	0	3	18	1	1	1	1
0	3	0	0	0	0	0	0	3	18	1	1	1	1
0	3	0	0	0	0	0	0	3	18	1	1	1	1
0	3	0	0	0	0	0	0	3	18	1	1	1	1
0	3	0	0	0	0	0	0	3	18	1	1	1	1
0	3	0	0	0	0	0	0	3	18	1	1	1	1
0	3	0	0	0	0	0	0	3	18	1	1	1	1
0	3	0	0	0	0	0	0	3	18	1	1	1	1
0	3	0	0	0	0	0	0	3	18	1	1	1	1
0	3	0	0	0	0	0	0	3	18	1	1	1	1
0	3	0	0	0	0	0	0	3	18	1	1	1	1
0	3	0	0	0	0	0	0	3	18	1	1	1	1
0	3	0	0	0	0	0	0	3	18	1	1	1	1
0	3	0	0	0	0	0	0	3	18	1	1	1	1
0	3	0	0	0	0	0	0	3	18	1	1	1	1
0	3	0	0	0	0	0	0	3	18	1	1	1	1
0	3	0	0	0	0	0	0	3	18	1	1	1	1
0	3	0	0	0	0	0	0	3	18	1	1	1	1
0	3	0	0	0	0	0	0	3	18	1	1	1	1
0	3	0	0	0	0	0	0	3	19	1	1	1	1
0	3	0	0	0	0	0	0	3	19	1	1	1	1
0	3	0	0	0	0	0	0	3	19	1	1	1	1
0	3	0	0	0	0	0	0	3	19	1	1	1	1
0	3	0	0	0	0	0	0	3	19	1	1	1	1
0	3	0	0	0	0	0	0	3	19	1	1	1	1
0	3	0	0	0	0	0	0	3	19	1	1	1	1
0	3	0	0	0	0	0	0	3	19	1	1	1	1
0	3	0	0	0	0	0	0	3	19	1	1	1	1
0	3	0	0	0	0	0	0	3	19	1	1	1	1
0	3	0	0	0	0	0	0	3	19	1	1	1	1
0	3	0	0	0	0	0	0	3	19	1	1	1	1
0	3	0	0	0	0	0	0	3	19	1	1	1	1
0	3	0	0	0	0	0	0	3	20	1	1	1	1
0	3	0	0	0	0	0	0	3	20	1	1	1	1
0	3	0	0	0	0	0	0	3	20	1	1	1	1
0	3	0	0	0	0	0	0	3	20	1	1	1	1
0	3	0	0	0	0	0	0	3	21	1	1	1	1
0	3	0	0	0	0	0	0	3	21	1	1	1	1
0	3	0	0	0	0	0	0	3	21	1	1	1	1
0	3	0	0	0	0	0	0	3	21	1	1	1	1
0	3	0	0	0	0	0	0	3	22	1	1	1	1
0	3	0	0	0	0	0	0	3	22	1	1	1	1
0	3	0	0	0	0	0	0	3	22	1	1	1	1
0	3	0	0	0	0	0	0	3	23	1	1	1	1
0	3	0	0	0	0	0	0	3	28	1	1	1	1
0	3	0	0	0	0	0	0	4	15	1	1	1	1
0	3	0	0	0	0	0	0	4	15	1	1	1	1
0	3	0	0	0	0	0	0	4	15	1	1	1	1
0	3	0	0	0	0	0	0	4	15	1	1	1	1
0	3	0	0	0	0	0	0	4	15	1	1	1	1
0	3	0	0	0	0	0	0	4	15	1	1	1	1
0	3	0	0	0	0	0	0	4	15	1	1	1	1
0	3	0	0	0	0	0	0	4	15	1	1	1	1
0	3	0	0	0	0	0	0	4	15	1	1	1	1
0	3	0	0	0	0	0	0	4	15	1	1	1	1
0	3	0	0	0	0	0	0	4	15	1	1	1	1
0	3	0	0	0	0	0	0	4	15	1	1	1	1
0	3	0	0	0	0	0	0	4	16	1	1	1	1
0	3	0	0	0	0	0	0	4	16	1	1	1	1
0	3	0	0	0	0	0	0	4	16	1	1	1	1
0	3	0	0	0	0	0	0	4	16	1	1	1	1
0	3	0	0	0	0	0	0	4	16	1	1	1	1
0	3	0	0	0	0	0	0	4	16	1	1	1	1
0	3	0	0	0	0	0	0	4	16	1	1	1	1
0	3	0	0	0	0	0	0	4	16	1	1	1	1
0	3	0	0	0	0	0	0	4	16	1	1	1	1
0	3	0	0	0	0	0	0	4	16	1	1	1	1
0	3	0	0	0	0	0	0	4	16	1	1	1	1
0	3	0	0	0	0	0	0	4	16	1	1	1	1
0	3	0	0	0	0	0	0	4	16	1	1	1	1
0	3	0	0	0	0	0	0	4	16	1	1	1	1
0	3	0	0	0	0	0	0	4	16	1	1	1	1
0	3	0	0	0	0	0	0	4	17	1	1	1	1
0	3	0	0	0	0	0	0	4	17	1	1	1	1
0	3	0	0	0	0	0	0	4	17	1	1	1	1
0	3	0	0	0	0	0	0	4	17	1	1	1	1
0	3	0	0	0	0	0	0	4	17	1	1	1	1
0	3	0	0	0	0	0	0	4	17	1	1	1	1
0	3	0	0	0	0	0	0	4	17	1	1	1	1
0	3	0	0	0	0	0	0	4	17	1	1	1	1
0	3	0	0	0	0	0	0	4	17	1	1	1	1
0	3	0	0	0	0	0	0	4	17	1	1	1	1
0	3	0	0	0	0	0	0	4	17	1	1	1	1
0	3	0	0	0	0	0	0	4	17	1	1	1	1
0	3	0	0	0	0	0	0	4	17	1	1	1	1
0	3	0	0	0	0	0	0	4	17	1	1	1	1
0	3	0	0	0	0	0	0	4	17	1	1	1	1
0	3	0	0	0	0	0	0	4	18	1	1	1	1
0	3	0	0	0	0	0	0	4	18	1	1	1	1
0	3	0	0	0	0	0	0	4	18	1	1	1	1
0	3	0	0	0	0	0	0	4	18	1	1	1	1
0	3	0	0	0	0	0	0	4	18	1	1	1	1
0	3	0	0	0	0	0	0	4	19	1	1	1	1
0	3	0	0	0	0	0	0	4	19	1	1	1	1
0	3	0	0	0	0	0	0	4	19	1	1	1	1
0	3	0	0	0	0	0	0	4	19	1	1	1	1
0	3	0	0	0	0	0	0	4	19	1	1	1	1
0	3	0	0	0	0	0	0	4	19	1	1	1	1
0	3	0	0	0	0	0	0	4	19	1	1	1	1
0	3	0	0	0	0	0	0	4	19	1	1	1	1
1	3	0	0	0	0	0	0	1	6	1	0	0	0
1	3	0	0	0	0	0	0	1	6	1	0	0	0
1	3	0	0	0	0	0	0	1	6	2	0	0	0
1	3	0	0	0	0	0	0	1	6	2	0	0	0
1	3	0	0	0	0	0	0	1	6	2	0	0	0
1	3	0	0	0	0	0	0	1	6	2	0	0	0
1	3	0	0	0	0	0	0	1	6	2	0	0	0
1	3	0	0	0	0	0	0	1	7	1	0	0	1
1	3	0	0	0	0	0	0	1	7	1	0	0	1
1	3	0	0	0	0	0	0	1	7	1	0	0	1
1	3	0	0	0	0	0	0	1	7	1	0	0	1
1	3	0	0	0	0	0	0	1	7	1	0	0	1
1	3	0	0	0	0	0	0	1	7	1	0	0	1
1	3	0	0	0	0	0	0	1	7	1	0	0	1
1	3	0	0	0	0	0	0	1	7	1	0	0	1
1	3	0	0	0	0	0	0	1	7	1	0	0	1
1	3	0	0	0	0	0	0	1	7	1	0	0	1
1	3	0	0	0	0	0	0	1	7	2	0	0	1
1	3	0	0	0	0	0	0	1	7	2	0	0	1
1	3	0	0	0	0	0	0	1	7	2	0	0	1
1	3	0	0	0	0	0	0	1	7	2	0	0	1
1	3	0	0	0	0	0	0	1	7	2	0	0	1
1	3	0	0	0	0	0	0	1	7	2	0	0	1
1	3	0	0	0	0	0	0	1	7	2	0	0	1
1	3	0	0	0	0	0	0	1	8	1	0	0	1
1	3	0	0	0	0	0	0	1	8	1	0	0	1
1	3	0	0	0	0	0	0	1	8	1	0	0	1
1	3	0	0	0	0	0	0	1	8	1	0	0	1
1	3	0	0	0	0	0	0	1	8	1	0	0	1
1	3	0	0	0	0	0	0	1	8	2	0	0	1
1	3	0	0	0	0	0	0	1	8	2	0	0	1
1	3	0	0	0	0	0	0	1	8	2	0	0	1
1	3	0	0	0	0	0	0	1	8	2	0	0	1
1	3	0	0	0	0	0	0	1	9	1	0	0	1
1	3	0	0	0	0	0	0	1	9	1	0	0	1
1	3	0	0	0	0	0	0	1	9	2	0	0	1
1	3	0	0	0	0	0	0	1	9	2	0	0	1
1	3	0	0	0	0	0	0	1	9	2	0	0	1
1	3	0	0	0	0	0	0	1	9	2	0	0	1
1	3	0	0	0	0	0	0	1	10	1	0	0	1
1	3	0	0	0	0	0	0	1	10	1	0	0	1
1	3	0	0	0	0	0	0	1	10	1	0	0	1
1	3	0	0	0	0	0	0	1	10	1	0	0	1
1	3	0	0	0	0	0	0	1	10	1	0	0	1
1	3	0	0	0	0	0	0	1	10	2	0	0	1
1	3	0	0	0	0	0	0	1	10	2	0	0	1
1	3	0	0	0	0	0	0	1	10	2	0	0	1
1	3	0	0	0	0	0	0	1	10	2	0	0	1
1	3	0	0	0	0	0	0	1	10	2	0	0	1
1	3	0	0	0	0	0	0	1	10	2	0	0	1
1	3	0	0	0	0	0	0	1	10	2	0	0	1
1	3	0	0	0	0	0	0	1	10	2	0	0	1
1	3	0	0	0	0	0	0	1	10	2	0	0	1
1	3	0	0	0	0	0	0	1	10	2	0	0	1
1	3	0	0	0	0	0	0	1	10	2	0	0	1
1	3	0	0	0	0	0	0	1	10	2	0	0	1
1	3	0	0	0	0	0	0	1	10	2	0	0	1
1	3	0	0	0	0	0	0	1	10	2	0	0	1
1	3	0	0	0	0	0	0	1	11	1	0	1	1
1	3	0	0	0	0	0	0	1	11	1	0	1	1
1	3	0	0	0	0	0	0	1	11	1	0	1	1
1	3	0	0	0	0	0	0	1	11	2	0	1	1
1	3	0	0	0	0	0	0	1	11	2	0	1	1
1	3	0	0	0	0	0	0	1	11	2	0	1	1
1	3	0	0	0	0	0	0	1	11	2	0	1	1
1	3	0	0	0	0	0	0	1	12	1	0	1	1
1	3	0	0	0	0	0	0	1	12	1	0	1	1
1	3	0	0	0	0	0	0	1	12	1	0	1	1
1	3	0	0	0	0	0	0	1	12	1	0	1	1
1	3	0	0	0	0	0	0	1	12	1	0	1	1
1	3	0	0	0	0	0	0	1	12	1	0	1	1
1	3	0	0	0	0	0	0	1	12	2	0	1	1
1	3	0	0	0	0	0	0	1	12	2	0	1	1
1	3	0	0	0	0	0	0	1	12	2	0	1	1
1	3	0	0	0	0	0	0	1	12	2	0	1	1
1	3	0	0	0	0	0	0	1	12	2	0	1	1
1	3	0	0	0	0	0	0	1	12	2	0	1	1
1	3	0	0	0	0	0	0	1	12	2	0	1	1
1	3	0	0	0	0	0	0	1	12	2	0	1	1
1	3	0	0	0	0	0	0	1	12	2	0	1	1
1	3	0	0	0	0	0	0	1	13	1	0	1	1
1	3	0	0	0	0	0	0	1	13	1	0	1	1
1	3	0	0	0	0	0	0	1	13	1	0	1	1
1	3	0	0	0	0	0	0	1	13	1	0	1	1
1	3	0	0	0	0	0	0	1	13	1	0	1	1
1	3	0	0	0	0	0	0	1	13	1	0	1	1
1	3	0	0	0	0	0	0	1	13	2	0	1	1
1	3	0	0	0	0	0	0	1	13	2	0	1	1
1	3	0	0	0	0	0	0	1	13	2	0	1	1
1	3	0	0	0	0	0	0	1	13	2	0	1	1
1	3	0	0	0	0	0	0	1	13	2	0	1	1
1	3	0	0	0	0	0	0	1	13	2	0	1	1
1	3	0	0	0	0	0	0	1	14	1	0	1	1
1	3	0	0	0	0	0	0	1	14	2	0	1	1
1	3	0	0	0	0	0	0	1	14	2	0	1	1
1	3	0	0	0	0	0	0	1	14	2	0	1	1
1	3	0	0	0	0	0	0	1	14	2	0	1	1
1	3	0	0	0	0	0	0	1	14	2	0	1	1
1	3	0	0	0	0	0	0	1	15	1	1	1	1
1	3	0	0	0	0	0	0	1	15	1	1	1	1
1	3	0	0	0	0	0	0	1	15	1	1	1	1
1	3	0	0	0	0	0	0	1	15	1	1	1	1
1	3	0	0	0	0	0	0	1	15	1	1	1	1
1	3	0	0	0	0	0	0	1	15	1	1	1	1
1	3	0	0	0	0	0	0	1	15	1	1	1	1
1	3	0	0	0	0	0	0	1	15	1	1	1	1
1	3	0	0	0	0	0	0	1	15	1	1	1	1
1	3	0	0	0	0	0	0	1	15	2	1	1	1
1	3	0	0	0	0	0	0	1	15	2	1	1	1
1	3	0	0	0	0	0	0	1	16	1	1	1	1
1	3	0	0	0	0	0	0	1	16	1	1	1	1
1	3	0	0	0	0	0	0	1	16	1	1	1	1
1	3	0	0	0	0	0	0	1	16	1	1	1	1
1	3	0	0	0	0	0	0	1	16	1	1	1	1
1	3	0	0	0	0	0	0	1	16	1	1	1	1
1	3	0	0	0	0	0	0	1	16	2	1	1	1
1	3	0	0	0	0	0	0	1	16	2	1	1	1
1	3	0	0	0	0	0	0	1	16	1	1	1	1
1	3	0	0	0	0	0	0	1	16	1	1	1	1
1	3	0	0	0	0	0	0	1	16	1	1	1	1
1	3	0	0	0	0	0	0	1	17	1	1	1	1
1	3	0	0	0	0	0	0	1	17	2	1	1	1
1	3	0	0	0	0	0	0	1	17	2	1	1	1
1	3	0	0	0	0	0	0	1	18	1	1	1	1
1	3	0	0	0	0	0	0	1	18	1	1	1	1
1	3	0	0	0	0	0	0	1	18	1	1	1	1
1	3	0	0	0	0	0	0	1	18	1	1	1	1
1	3	0	0	0	0	0	0	1	18	1	1	1	1
1	3	0	0	0	0	0	0	1	18	1	1	1	1
1	3	0	0	0	0	0	0	1	19	1	1	1	1
1	3	0	0	0	0	0	0	1	19	1	1	1	1
1	3	0	0	0	0	0	0	1	19	2	1	1	1
1	3	0	0	0	0	0	0	1	20	1	1	1	1
1	3	0	0	0	0	0	0	1	20	1	1	1	1
1	3	0	0	0	0	0	0	1	20	1	1	1	1
1	3	0	0	0	0	0	0	1	20	1	1	1	1
1	3	0	0	0	0	0	0	1	20	1	1	1	1
1	3	0	0	0	0	0	0	1	20	2	1	1	1
1	3	0	0	0	0	0	0	1	20	2	1	1	1
1	3	0	0	0	0	0	0	1	21	1	1	1	1
1	3	0	0	0	0	0	0	1	21	1	1	1	1
1	3	0	0	0	0	0	0	1	21	1	1	1	1
1	3	0	0	0	0	0	0	1	21	1	1	1	1
1	3	0	0	0	0	0	0	1	21	1	1	1	1
1	3	0	0	0	0	0	0	1	21	1	1	1	1
1	3	0	0	0	0	0	0	1	21	1	1	1	1
1	3	0	0	0	0	0	0	1	21	1	1	1	1
1	3	0	0	0	0	0	0	1	22	1	1	1	1
1	3	0	0	0	0	0	0	1	22	1	1	1	1
1	3	0	0	0	0	0	0	1	22	1	1	1	1
1	3	0	0	0	0	0	0	1	22	1	1	1	1
1	3	0	0	0	0	0	0	1	22	1	1	1	1
1	3	0	0	0	0	0	0	1	23	1	1	1	1
1	3	0	0	0	0	0	0	1	23	1	1	1	1
1	3	0	0	0	0	0	0	1	23	1	1	1	1
1	3	0	0	0	0	0	0	1	23	1	1	1	1
1	3	0	0	0	0	0	0	1	23	1	1	1	1
1	3	0	0	0	0	0	0	1	23	1	1	1	1
1	3	0	0	0	0	0	0	1	23	1	1	1	1
1	3	0	0	0	0	0	0	1	24	1	1	1	1
1	3	0	0	0	0	0	0	1	24	1	1	1	1
1	3	0	0	0	0	0	0	1	24	1	1	1	1
1	3	0	0	0	0	0	0	1	25	1	1	1	1
1	3	0	0	0	0	0	0	1	26	1	1	1	1
1	3	0	0	0	0	0	0	1	26	1	1	1	1
1	3	0	0	0	0	0	0	1	26	1	1	1	1
1	3	0	0	0	0	0	0	1	31	1	1	1	1
1	3	0	0	0	0	0	0	1	33	1	1	1	1
1	3	0	0	0	0	0	0	2	9	2	0	0	1
1	3	0	0	0	0	0	0	2	9	2	0	0	1
1	3	0	0	0	0	0	0	2	10	1	0	0	1
1	3	0	0	0	0	0	0	2	13	1	0	1	1
1	3	0	0	0	0	0	0	2	13	1	0	1	1
1	3	0	0	0	0	0	0	2	15	1	1	1	1
1	3	0	0	0	0	0	0	2	15	1	1	1	1
1	3	0	0	0	0	0	0	2	15	1	1	1	1
1	3	0	0	0	0	0	0	2	15	1	1	1	1
1	3	0	0	0	0	0	0	2	15	1	1	1	1
1	3	0	0	0	0	0	0	2	15	1	1	1	1
1	3	0	0	0	0	0	0	2	15	1	1	1	1
1	3	0	0	0	0	0	0	2	17	1	1	1	1
1	3	0	0	0	0	0	0	2	17	1	1	1	1
1	3	0	0	0	0	0	0	2	18	1	1	1	1
1	3	0	0	0	0	0	0	2	20	1	1	1	1
1	3	0	0	0	0	0	0	2	20	2	1	1	1
1	3	0	0	0	0	0	0	3	10	2	0	0	1
1	3	0	0	0	0	0	0	3	10	2	0	0	1
1	3	0	0	0	0	0	0	3	14	1	0	1	1
1	3	0	0	0	0	0	0	3	14	2	0	1	1
1	3	0	0	0	0	0	0	3	15	1	1	1	1
1	3	0	0	0	0	0	0	3	15	1	1	1	1
1	3	0	0	0	0	0	0	3	15	1	1	1	1
1	3	0	0	0	0	0	0	3	15	1	1	1	1
1	3	0	0	0	0	0	0	3	15	1	1	1	1
1	3	0	0	0	0	0	0	3	15	1	1	1	1
1	3	0	0	0	0	0	0	3	15	1	1	1	1
1	3	0	0	0	0	0	0	3	16	1	1	1	1
1	3	0	0	0	0	0	0	3	16	1	1	1	1
1	3	0	0	0	0	0	0	3	16	1	1	1	1
1	3	0	0	0	0	0	0	3	16	1	1	1	1
1	3	0	0	0	0	0	0	3	16	1	1	1	1
1	3	0	0	0	0	0	0	3	16	1	1	1	1
1	3	0	0	0	0	0	0	3	16	1	1	1	1
1	3	0	0	0	0	0	0	3	16	1	1	1	1
1	3	0	0	0	0	0	0	3	16	1	1	1	1
1	3	0	0	0	0	0	0	3	17	1	1	1	1
1	3	0	0	0	0	0	0	3	17	1	1	1	1
1	3	0	0	0	0	0	0	3	17	1	1	1	1
1	3	0	0	0	0	0	0	3	17	1	1	1	1
1	3	0	0	0	0	0	0	3	17	1	1	1	1
1	3	0	0	0	0	0	0	3	17	1	1	1	1
1	3	0	0	0	0	0	0	3	17	1	1	1	1
1	3	0	0	0	0	0	0	3	17	1	1	1	1
1	3	0	0	0	0	0	0	3	17	1	1	1	1
1	3	0	0	0	0	0	0	3	17	1	1	1	1
1	3	0	0	0	0	0	0	3	17	1	1	1	1
1	3	0	0	0	0	0	0	3	18	1	1	1	1
1	3	0	0	0	0	0	0	3	18	1	1	1	1
1	3	0	0	0	0	0	0	3	18	1	1	1	1
1	3	0	0	0	0	0	0	3	18	1	1	1	1
1	3	0	0	0	0	0	0	3	18	1	1	1	1
1	3	0	0	0	0	0	0	3	18	1	1	1	1
1	3	0	0	0	0	0	0	3	18	1	1	1	1
1	3	0	0	0	0	0	0	3	18	1	1	1	1
1	3	0	0	0	0	0	0	3	18	1	1	1	1
1	3	0	0	0	0	0	0	3	18	1	1	1	1
1	3	0	0	0	0	0	0	3	18	1	1	1	1
1	3	0	0	0	0	0	0	3	18	1	1	1	1
1	3	0	0	0	0	0	0	3	19	1	1	1	1
1	3	0	0	0	0	0	0	3	19	1	1	1	1
1	3	0	0	0	0	0	0	3	19	1	1	1	1
1	3	0	0	0	0	0	0	3	19	1	1	1	1
1	3	0	0	0	0	0	0	3	19	1	1	1	1
1	3	0	0	0	0	0	0	3	19	1	1	1	1
1	3	0	0	0	0	0	0	3	19	1	1	1	1
1	3	0	0	0	0	0	0	3	19	1	1	1	1
1	3	0	0	0	0	0	0	3	19	1	1	1	1
1	3	0	0	0	0	0	0	3	19	1	1	1	1
1	3	0	0	0	0	0	0	3	20	1	1	1	1
1	3	0	0	0	0	0	0	3	20	1	1	1	1
1	3	0	0	0	0	0	0	3	20	1	1	1	1
1	3	0	0	0	0	0	0	3	20	1	1	1	1
1	3	0	0	0	0	0	0	3	20	1	1	1	1
1	3	0	0	0	0	0	0	3	20	1	1	1	1
1	3	0	0	0	0	0	0	3	20	1	1	1	1
1	3	0	0	0	0	0	0	3	20	1	1	1	1
1	3	0	0	0	0	0	0	3	20	1	1	1	1
1	3	0	0	0	0	0	0	3	20	1	1	1	1
1	3	0	0	0	0	0	0	3	21	1	1	1	1
1	3	0	0	0	0	0	0	3	21	1	1	1	1
1	3	0	0	0	0	0	0	3	21	1	1	1	1
1	3	0	0	0	0	0	0	3	21	1	1	1	1
1	3	0	0	0	0	0	0	3	21	1	1	1	1
1	3	0	0	0	0	0	0	3	21	1	1	1	1
1	3	0	0	0	0	0	0	3	21	1	1	1	1
1	3	0	0	0	0	0	0	3	21	1	1	1	1
1	3	0	0	0	0	0	0	3	21	1	1	1	1
1	3	0	0	0	0	0	0	3	22	1	1	1	1
1	3	0	0	0	0	0	0	3	22	1	1	1	1
1	3	0	0	0	0	0	0	3	22	1	1	1	1
1	3	0	0	0	0	0	0	3	22	2	1	1	1
1	3	0	0	0	0	0	0	3	23	1	1	1	1
1	3	0	0	0	0	0	0	3	23	1	1	1	1
1	3	0	0	0	0	0	0	3	23	1	1	1	1
1	3	0	0	0	0	0	0	3	23	1	1	1	1
1	3	0	0	0	0	0	0	3	24	1	1	1	1
1	3	0	0	0	0	0	0	3	24	1	1	1	1
1	3	0	0	0	0	0	0	3	25	1	1	1	1
1	3	0	0	0	0	0	0	3	25	1	1	1	1
1	3	0	0	0	0	0	0	3	26	1	1	1	1
1	3	0	0	0	0	0	0	3	26	1	1	1	1
1	3	0	0	0	0	0	0	3	26	1	1	1	1
1	3	0	0	0	0	0	0	3	26	1	1	1	1
1	3	0	0	0	0	0	0	3	26	1	1	1	1
1	3	0	0	0	0	0	0	3	27	1	1	1	1
1	3	0	0	0	0	0	0	3	27	1	1	1	1
1	3	0	0	0	0	0	0	3	28	1	1	1	1
1	3	0	0	0	0	0	0	3	30	1	1	1	1
1	3	0	0	0	0	0	0	3	31	1	1	1	1
1	3	0	0	0	0	0	0	3	31	1	1	1	1
1	3	0	0	0	0	0	0	3	34	1	1	1	1
1	3	0	0	0	0	0	0	4	16	1	1	1	1
1	3	0	0	0	0	0	0	4	17	1	1	1	1
1	3	0	0	0	0	0	0	4	17	1	1	1	1
1	3	0	0	0	0	0	0	4	17	1	1	1	1
1	3	0	0	0	0	0	0	4	17	1	1	1	1
1	3	0	0	0	0	0	0	4	18	1	1	1	1
1	3	0	0	0	0	0	0	4	18	1	1	1	1
1	3	0	0	0	0	0	0	4	18	1	1	1	1
1	3	0	0	0	0	0	0	4	18	1	1	1	1
1	3	0	0	0	0	0	0	4	18	1	1	1	1
1	3	0	0	0	0	0	0	4	18	1	1	1	1
1	3	0	0	0	0	0	0	4	18	1	1	1	1
1	3	0	0	0	0	0	0	4	18	1	1	1	1
1	3	0	0	0	0	0	0	4	19	1	1	1	1
1	3	0	0	0	0	0	0	4	19	1	1	1	1
1	3	0	0	0	0	0	0	4	19	1	1	1	1
1	3	0	0	0	0	0	0	4	19	1	1	1	1
1	3	0	0	0	0	0	0	4	19	1	1	1	1
1	3	0	0	0	0	0	0	4	19	1	1	1	1
1	3	0	0	0	0	0	0	4	19	1	1	1	1
1	3	0	0	0	0	0	0	4	19	1	1	1	1
1	3	0	0	0	0	0	0	4	19	1	1	1	1
1	3	0	0	0	0	0	0	4	19	1	1	1	1
[truncated: 25,782 more rows]

## Sheet: lables
gender	0=male	1=female
age	1=<25	2=25-45	3=>45
Soreness	0=no	1=yes
Scratchiness	0=no	1=yes
Dryness	0=no	1=yes
Grittiness	0=no	1=yes
Burning	0=no	1=yes
numberofsymptom
frequency	1=never	2=sometimes	3=often	4=constantly
MIscores
clinicaldiagnosis	1=dry eye	2=non-dry eye
MI14.5	0="MI<14.5"	1="MI>14.5"
MI10.5	0="MI<10.5"	1="MI>10.5"
MI6.5	0="MI<6.5"	1="MI>6.5"
